# Supplementary material for: Comparative transcriptomic analysis of chicken immune organs affected by Marek’s disease virus infection at latency phases
Source: Front Physiol. 2025 Apr 2;16:1520826. doi: 10.3389/fphys.2025.1520826 (PMC12000659; doi:10.3389/fphys.2025.1520826)
Supplement: Supplementary file 1 [file Table1.xlsx]

## Sheet: Bursa_Thymus_Spleen_CountNormal
Bursa63I1	Bursa63I2	Bursa63N1	Bursa63N2	Bursa72I1	Bursa72I2	Bursa72N1	Bursa72N2	Thymus63I1	Thymus63I2	Thymus63N1	Thymus63N2	Thymus72I1	Thymus72I2	Thymus72N1	Thymus72N2	Spleen63I1	Spleen63I2	Spleen63N1	Spleen63N2	Spleen72I1	Spleen72I2	Spleen72N1	Spleen72N2
ENSGALG00000000003	28.1587	20.6085	13.0037	16.9469	68.0885	36.2901	16.3893	24.6296	7.29634	0	3.44237	0	31.833	19.367	9.57324	11.8136	0	3.60488	6.4943	11.8221	8.79941	16.0381	5.0894	3.33445
ENSGALG00000000004	97.1929	212.427	180.968	171.352	162.966	195.059	271.79	193.752	226.186	82.531	230.638	218.382	131.753	258.813	280.815	259.9	152.331	128.874	212.869	208.626	211.186	159.378	153.409	200.067
ENSGALG00000000011	58.134	103.043	96.444	88.5004	83.7154	78.6286	140.675	122.327	218.89	120.26	257.03	199.226	207.799	242.381	259.541	209.011	77.5503	108.146	109.681	95.9678	135.902	124.295	97.4256	110.87
ENSGALG00000000013	86.2927	53.8993	75.8548	58.3726	73.6695	66.5319	62.8257	98.5182	96.3117	147.377	91.7964	219.659	72.5085	126.179	62.7579	76.3344	95.0915	88.3195	85.869	70.2373	78.217	95.2261	69.7974	89.1965
ENSGALG00000000014	11.8085	3.17055	4.33456	11.2979	6.69723	6.04835	25.9498	12.3148	15.3223	27.1173	33.2762	26.8189	25.6432	13.4982	13.828	13.6311	7.38574	3.60488	9.38065	6.25877	5.86627	3.00714	4.36234	11.6706
ENSGALG00000000017	112.635	33.2907	100.779	107.33	90.4126	69.556	9.56044	24.6296	43.778	104.932	61.9626	77.9025	50.4022	39.9077	19.1465	27.2623	51.7002	49.5671	36.801	50.7656	61.5959	76.1809	32.7175	36.6789
ENSGALG00000000019	356.071	239.376	276.328	263.618	399.601	288.809	346.907	342.351	278.72	266.457	294.896	324.381	294.455	301.655	210.611	299.885	225.265	265.86	296.573	255.914	312.868	399.95	301.728	290.931
ENSGALG00000000033	208.919	294.861	202.641	233.49	164.082	172.378	170.722	252.042	320.309	620.162	313.255	177.515	303.298	327.478	344.637	348.957	240.96	264.959	300.181	280.949	347.088	269.64	239.929	263.422
ENSGALG00000000038	0	0	0	0	1.1162	0	0	0	0	62.4878	1.14746	0	24.759	0	2.12739	0	0	0	0	3.47709	0	2.00476	0	0
ENSGALG00000000040	9.08344	25.3644	10.8364	13.1809	25.6727	21.1692	4.09733	1.64197	5.10744	54.2347	12.622	33.2043	60.129	4.10815	6.38216	8.17868	13.8483	13.5183	15.8749	24.3397	44.9748	19.0452	12.36	10.837
ENSGALG00000000041	3223.71	1675.63	2130.44	2220.04	1534.78	1695.05	1699.03	2430.94	2299.81	3388.49	1668.4	2052.28	1602.26	1957.83	2380.55	2359.1	2105.86	2381.02	1757.79	1684.3	2146.08	2272.4	2015.4	2053.19
ENSGALG00000000043	627.666	174.38	485.471	544.183	284.632	297.881	43.7049	72.2467	266.316	518.766	193.92	247.755	269.696	207.168	167	275.349	171.719	228.91	244.619	230.184	234.651	342.814	283.552	268.423
ENSGALG00000000044	1.81669	0	0	1.88299	0	0	0	0	0.729634	20.0433	0	1.27709	22.9905	4.10815	1.06369	0	0	1.80244	0	0	0	0	0	0.833612
ENSGALG00000000048	95.3762	36.4613	132.204	107.33	85.9478	66.5319	92.8728	105.907	91.2042	142.661	112.451	90.6734	83.1195	347.432	138.28	148.125	30.4662	18.9256	25.9772	65.3694	31.2868	21.05	74.8868	55.852
ENSGALG00000000049	0	3.17055	2.16728	1.88299	1.1162	0	13.6578	2.46296	1.45927	2.35803	10.3271	0	4.42125	3.52127	9.57324	0.908742	3.69287	0	3.60794	2.08626	0	2.00476	2.90823	3.33445
ENSGALG00000000054	692.158	1020.92	709.784	788.972	823.759	684.976	867.269	836.584	528.255	389.075	627.658	448.259	460.694	426.074	688.21	555.242	733.958	743.506	667.469	647.435	624.758	638.516	689.977	720.241
ENSGALG00000000055	655.825	580.21	532.067	572.428	424.158	430.945	611.868	590.288	433.402	307.723	401.609	386.958	307.719	555.187	416.968	504.352	747.807	844.443	803.85	728.103	604.226	531.261	615.09	676.893
ENSGALG00000000056	693.067	740.322	576.496	596.907	245.565	338.708	833.124	942.491	346.576	277.068	437.18	423.994	30.9487	225.948	204.229	285.345	649.022	809.295	658.81	794.168	195.542	196.467	772.861	846.95
ENSGALG00000000059	4922.32	1220.66	5666.35	5711.1	2394.26	1955.13	1569.28	3776.53	1269.56	2473.57	883.54	1770.05	1467.85	778.787	746.713	1069.59	853.053	830.023	587.373	738.535	1228.01	1569.73	689.25	890.298
ENSGALG00000000062	187.119	310.713	235.15	220.31	178.593	207.156	230.816	247.117	263.398	142.661	266.21	219.659	214.873	161.978	323.363	234.456	220.649	208.182	224.414	230.879	262.027	239.569	188.308	207.57
ENSGALG00000000065	893.811	668.985	538.569	568.662	760.135	762.092	554.506	822.627	559.629	1094.13	501.438	587.461	688.83	525.843	543.548	520.709	575.165	728.185	505.834	602.233	1076.46	850.018	532.932	527.677
ENSGALG00000000067	198.927	82.4342	158.211	216.544	127.247	102.822	72.3862	95.2343	88.2857	139.124	68.8473	155.805	116.721	98.0086	72.3312	62.7032	116.325	173.935	81.5395	173.159	102.66	129.307	125.054	167.556
ENSGALG00000000071	28.1587	58.6551	42.262	43.3087	17.8593	21.1692	71.0204	41.8702	25.5372	11.7901	22.9491	10.2167	13.2637	18.1932	42.5478	37.2584	13.8483	21.6293	23.0908	16.69	28.3537	17.0405	15.2682	19.1731
ENSGALG00000000075	871.102	524.725	809.479	847.345	545.824	464.211	730.691	756.127	458.21	403.223	453.245	446.981	341.32	344.497	481.853	453.462	490.229	419.968	444.499	405.429	320.69	371.883	522.754	420.974
ENSGALG00000000076	61.7674	61.8256	53.0984	73.4365	206.498	113.407	77.8493	65.6788	65.667	67.2038	41.3084	72.7941	103.457	172.542	62.7579	52.7071	136.636	111.751	146.482	219.057	100.704	52.1238	101.788	124.208
ENSGALG00000000080	595.874	198.159	513.645	574.311	398.485	299.393	255.4	493.412	337.82	1227.35	245.555	611.726	711.821	728.316	491.427	398.029	294.507	319.933	264.101	355.359	291.358	281.669	316.997	322.608
ENSGALG00000000081	20.8919	11.0969	8.66912	18.8299	83.7154	127.015	2.73155	10.6728	20.4297	0	1.14746	1.27709	61.0132	21.7145	18.0828	30.8972	42.468	244.231	11.5454	18.7763	278.648	157.374	26.174	34.1781
ENSGALG00000000085	1591.42	2081.46	1510.59	2140.96	3441.26	3344.74	1525.57	1530.32	685.856	496.365	511.765	752.206	404.986	545.797	670.127	663.382	658.254	716.47	645.1	497.92	574.895	684.626	575.829	580.194
ENSGALG00000000086	419.655	355.101	428.038	397.31	385.091	391.631	402.904	541.85	345.846	574.18	268.504	411.223	427.093	288.744	344.637	417.113	310.201	354.179	331.209	312.243	492.767	412.981	288.641	320.941
ENSGALG00000000091	376.055	380.465	295.834	316.342	367.231	303.93	401.538	438.406	422.458	327.766	353.416	432.933	381.996	504.715	448.879	376.219	379.443	359.587	409.141	365.095	371.531	395.94	404.97	350.117
ENSGALG00000000094	661.275	315.469	503.893	450.034	400.718	396.167	325.055	495.875	534.092	433.877	413.084	416.331	312.14	518.213	457.388	479.816	520.695	619.138	573.663	612.664	362.731	395.94	516.21	538.514
ENSGALG00000000098	20.8919	57.0698	10.8364	11.2979	41.2996	31.7538	15.0235	24.6296	4.3778	0	5.73728	1.27709	24.759	3.52127	2.12739	3.63497	30.4662	26.1354	60.6134	21.558	13.688	9.02142	34.8987	30.01
ENSGALG00000000099	204.378	174.38	163.63	210.895	89.2964	96.7736	239.011	203.604	102.149	91.9631	59.6677	61.3003	213.988	104.464	97.8598	94.5092	29.543	20.7281	24.534	52.8518	96.7935	56.1333	25.447	48.3495
ENSGALG00000000102	136.252	161.698	162.546	193.948	80.3667	90.7253	131.115	160.092	59.1003	76.636	72.2897	118.769	132.637	42.2552	36.1656	65.4294	27.6965	34.2463	36.801	25.7305	71.373	81.1928	17.4494	28.3428
ENSGALG00000000104	18.1669	17.438	13.0037	11.2979	17.8593	16.633	19.1209	13.9567	7.29634	9.43212	5.73728	1.27709	43.3282	15.2588	11.7006	5.45245	10.1554	10.8146	12.9886	32.6847	7.8217	9.02142	5.81645	8.33612
ENSGALG00000000106	217.094	318.64	319.674	312.576	284.632	269.152	407.002	385.042	342.198	242.877	289.159	402.283	267.043	255.879	299.962	300.794	286.198	211.787	209.982	204.453	246.384	225.536	231.931	222.575
ENSGALG00000000107	5.45007	19.0233	6.50184	0	10.0458	9.07253	0	2.46296	13.863	0	6.88473	6.38545	15.0322	9.39005	2.12739	5.45245	6.46253	2.70366	10.8238	16.69	7.8217	6.01428	7.27057	5.00167
ENSGALG00000000109	254.336	91.9458	226.481	182.65	178.593	154.233	172.088	216.74	450.914	1471.41	452.097	614.28	398.797	896.163	375.484	392.577	211.417	282.983	334.096	366.486	344.155	196.467	270.465	263.422
ENSGALG00000000112	0	4.75582	0	0	0	0	2.73155	0	0	0	0	6.38545	5.3055	3.52127	0	0	0	0.90122	0	0	0	0	0	0.833612
ENSGALG00000000113	36.3338	30.1202	37.9274	54.6066	46.8806	24.1934	31.4129	22.9876	35.0224	0	34.4237	24.2647	22.1062	27.5833	13.828	44.5284	48.9306	42.3573	52.676	34.7709	15.6434	23.0547	36.3528	25.842
ENSGALG00000000114	0	0	0	0	0	0	0	0	1.45927	0	0	6.38545	0.88425	0.586878	0	0.908742	0	0	0	0	0	0	0	1.66722
ENSGALG00000000115	0.908344	3.17055	1.08364	1.88299	0	0	12.292	6.56788	0	1.17901	0	26.8189	1.7685	2.93439	0	0	0	0	0	0	0	0	0.727057	2.50084
ENSGALG00000000117	879.277	499.361	802.977	847.345	443.133	388.607	696.546	1028.69	161.979	221.655	200.805	157.082	415.597	184.28	121.261	119.954	207.724	198.268	132.051	216.275	356.865	301.716	197.032	183.395
ENSGALG00000000119	0	0	0	0	0	0	0	0	4.3778	29.4754	17.2118	62.5774	13.2637	25.2358	7.44586	2.72623	0	0	0	0	0	0	0	0.833612
ENSGALG00000000120	0	0	0	0	1.1162	0	4.09733	1.64197	2.91854	2.35803	6.88473	30.6502	14.148	9.39005	3.19108	8.17868	1.84644	1.80244	0	0	0	3.00714	0	0.833612
ENSGALG00000000122	12927.6	6417.18	8646.36	9117.43	5620.09	6477.78	7039.22	11362.4	7108.82	19258	7802.69	10432.5	7726.57	5818.9	6949.11	8494.92	8748.41	9241.11	8100.55	8919.44	9873.92	9946.62	10579.4	10874.5
ENSGALG00000000123	0.908344	4.75582	0	5.64896	0	0	15.0235	0	2.1889	12.9692	0	0	20.3377	9.97693	4.25478	2.72623	1.84644	0	0	0	0	3.00714	1.45411	0
ENSGALG00000000129	629.483	416.927	468.132	519.705	553.638	440.018	333.25	569.764	489.584	833.563	554.221	836.494	634.891	717.752	524.401	489.812	478.227	515.498	399.76	484.707	533.831	580.378	459.5	420.141
ENSGALG00000000132	633.116	459.729	565.66	664.695	308.073	402.215	606.405	684.702	690.234	664.964	504.88	787.964	406.755	633.241	513.764	619.762	750.576	818.307	468.311	540.34	570.006	803.909	697.974	692.732
ENSGALG00000000136	6.35841	4.75582	4.33456	1.88299	2.23241	10.5846	2.73155	0.820985	2.1889	0	1.14746	1.27709	0.88425	2.34751	17.0191	0.908742	3.69287	0.90122	2.88635	4.86793	0	2.00476	5.0894	5.83529
ENSGALG00000000137	678.533	475.582	402.03	386.012	313.654	440.018	366.028	408.851	489.584	852.428	642.575	620.666	425.324	322.196	841.382	586.139	297.276	349.673	282.863	319.197	904.384	661.571	246.472	330.111
ENSGALG00000000139	64.4925	36.4613	55.2656	73.4365	33.4861	37.8022	4.09733	15.5987	17.5112	53.0557	30.9813	19.1563	21.222	26.9964	8.50955	15.4486	155.101	173.935	80.0963	135.607	39.1085	44.1047	124.327	121.707
ENSGALG00000000140	11.8085	25.3644	11.92	9.41494	18.9755	3.02418	25.9498	8.20985	32.1039	25.9383	19.5067	14.048	19.4535	51.6453	29.7834	29.0798	16.6179	13.5183	1.44318	4.86793	11.7325	15.0357	24.7199	1.66722
ENSGALG00000000141	7273.11	2121.1	6016.37	6974.59	3580.79	5299.87	446.609	819.343	5343.84	9397.93	4420	6764.74	5599.07	4222.59	3113.43	3292.37	21502.7	32292.5	11278.4	16557.2	10691.3	10908.9	19369.5	21258.8
ENSGALG00000000142	267.962	363.027	316.423	316.342	361.65	361.389	330.518	366.159	217.431	264.099	240.966	292.454	343.089	238.859	276.56	231.729	240.96	247.835	305.232	326.847	299.18	304.724	295.185	324.275
ENSGALG00000000146	1061.85	843.365	1132.4	832.281	986.725	1025.2	1468.21	1334.1	1317.72	973.866	1170.4	1199.19	924.925	1058.14	866.91	1284.05	1135.56	1149.05	1113.41	1037.56	961.091	1560.71	1270.89	1203.74
ENSGALG00000000149	0	0	0	0	0	1.51209	0	0	0	1.17901	0	0	0	0	0	0	0	0	0	0	0	0	0	0.833612
ENSGALG00000000150	4337.34	3427.36	3089.46	3417.62	2284.87	3021.15	3145.38	4175.53	2250.92	2935.75	2924.86	2800.66	3213.36	2219.57	3050.67	3059.74	3033.69	2800.09	2521.23	2915.2	4538.54	3099.36	2995.47	3098.54
ENSGALG00000000151	9.99179	26.9496	5.4182	1.88299	3.34861	15.1209	4.09733	3.28394	0	2.35803	0	33.2043	7.95825	2.34751	5.31847	2.72623	3.69287	8.11098	20.2045	23.6442	1.95542	3.00714	7.27057	9.16974
ENSGALG00000000154	324.279	166.454	279.579	259.852	298.027	264.615	180.283	279.956	194.083	620.162	154.906	166.022	201.609	326.891	182.955	190.836	157.87	181.145	202.766	223.925	216.074	287.683	322.813	251.751
ENSGALG00000000155	0	0	0	0	0	0	4.09733	0	0	0	0	0	0	0	1.06369	0	0	0	0	0	0	1.00238	0	0.833612
ENSGALG00000000156	6326.62	2660.09	5439.87	5722.4	3318.48	3036.27	3238.26	5151.68	3309.62	5458.84	3842.83	5351.01	3154.12	3256	2407.14	3166.97	2789.04	3197.53	2998.92	3178.76	2240.92	2983.08	2866.06	3352.79
ENSGALG00000000158	821.143	286.934	695.697	807.802	420.809	727.314	167.991	233.981	253.183	686.187	270.799	379.296	631.354	235.925	286.134	219.007	1286.04	1798.83	760.554	1157.87	733.284	601.428	1223.64	1262.92
ENSGALG00000000160	408.755	131.578	500.642	387.895	251.146	173.89	255.4	286.524	358.25	926.706	538.156	637.268	356.353	414.336	342.509	374.402	159.717	158.615	182.562	210.712	143.724	151.359	252.289	205.902
ENSGALG00000000161	28.1587	39.6318	27.091	41.4257	45.7644	55.9473	27.3155	30.3764	18.2408	34.1914	18.3593	16.6022	19.4535	27.5833	9.57324	34.5322	32.3126	19.8268	33.1931	43.116	69.4176	28.0666	29.8093	28.3428
ENSGALG00000000162	1100.01	493.02	690.279	709.886	623.958	981.345	323.689	623.128	520.959	702.693	584.055	846.711	670.261	505.889	297.834	361.679	2358.82	3850.91	2131.57	2323.39	1192.81	1304.1	2310.59	2293.27
ENSGALG00000000164	4.54172	33.2907	3.25092	0	1.1162	1.51209	13.6578	6.56788	22.6186	57.7717	11.4746	20.4334	17.685	44.6027	19.1465	24.536	17.5411	11.7159	12.267	6.95419	1.95542	5.0119	12.36	12.5042
ENSGALG00000000165	423.289	402.659	318.59	299.395	312.537	368.949	383.783	381.758	238.59	181.568	123.925	176.238	145.901	191.322	182.955	223.551	406.216	317.229	328.323	289.99	367.62	282.671	277.736	263.422
ENSGALG00000000166	674.9	221.938	511.478	566.779	526.849	780.237	106.531	261.894	407.136	1188.45	399.314	696.014	1050.49	527.017	431.86	356.227	2183.41	2837.04	1448.95	1768.45	1735.44	1150.73	1928.88	2054.85
ENSGALG00000000168	13.6252	1.58527	0	0	0	1.51209	12.292	1.64197	0.729634	0	1.14746	20.4334	9.72675	0	5.31847	0	0.923218	0	0	0	0	2.00476	0.727057	0
ENSGALG00000000169	1951.12	1708.92	2298.4	2351.85	968.866	1312.49	1929.84	2282.34	1146.25	909.02	1052.22	979.528	1340.52	305.764	936.051	966.902	384.059	552.448	303.789	403.343	1300.36	1110.64	282.825	424.309
ENSGALG00000000171	96.2845	90.3606	59.6002	65.9046	51.3454	80.1407	45.0706	89.4874	93.3931	70.7409	83.7642	109.83	69.8557	77.4679	68.0764	77.2431	54.4699	100.937	98.8576	92.4907	129.058	79.188	93.7903	85.0285
ENSGALG00000000172	0	1.58527	0	0	0	0	0	0.820985	15.3223	40.0865	28.6864	14.048	75.1612	17.0195	8.50955	10.9049	0.923218	0	0	0	0.977712	0	0	0.833612
ENSGALG00000000177	116.268	144.26	108.364	133.692	397.369	276.712	95.6044	95.2343	79.5301	24.7593	41.3084	58.7461	64.5502	129.113	31.9108	70.8819	348.053	249.638	390.379	364.399	184.788	294.7	280.644	233.411
ENSGALG00000000178	14704.3	5535.77	8225.91	10731.1	38140.7	27002.9	2734.29	5605.69	5186.97	8353.32	3853.15	6564.24	10623.4	12407.2	3959.07	4183.85	18619.5	23639	9348.9	10387.5	23735.9	23023.7	11830.7	10751.1
ENSGALG00000000181	1534.19	477.167	1203.92	1357.63	2991.43	2119.95	260.863	510.653	1242.57	3244.65	962.715	1869.66	3913.69	3478.43	966.898	946.909	1817.82	2491.87	1055.68	1482.63	3965.6	3228.67	1675.14	1558.02
ENSGALG00000000182	170.769	64.9962	74.7712	84.7345	74.7857	84.6769	30.0471	42.6912	24.8075	16.5062	52.7829	38.3127	223.715	45.7765	31.9108	31.806	26.7733	15.3207	14.4318	12.5175	52.7965	33.0785	20.3576	10.837
ENSGALG00000000183	330.637	229.865	294.75	269.267	274.586	303.93	333.25	403.925	359.709	503.439	282.274	332.043	275.002	453.657	315.917	351.683	244.653	237.021	230.187	219.752	197.498	225.536	285.733	264.255
ENSGALG00000000184	13.6252	26.9496	13.0037	7.53195	4.46482	1.51209	25.9498	31.1974	1.45927	4.71606	20.6542	0	5.3055	4.10815	2.12739	2.72623	11.0786	9.91342	9.38065	15.2992	0.977712	2.00476	10.1788	10.0033
ENSGALG00000000186	42.6922	17.438	15.171	9.41494	46.8806	33.2659	24.584	26.2715	25.5372	3.53704	19.5067	7.66254	26.5275	25.8226	10.6369	27.2623	33.2358	27.0366	31.7499	25.7305	37.1531	17.0405	25.447	25.842
ENSGALG00000000187	9.08344	19.0233	22.7564	28.2448	43.532	16.633	137.943	55.827	49.6151	692.082	87.2066	197.949	212.22	265.856	74.4586	94.5092	18.4644	26.1354	9.38065	18.0809	23.4651	19.0452	54.5292	26.6756
ENSGALG00000000188	5.45007	31.7055	3.25092	5.64896	15.6269	7.56044	12.292	5.7469	10.2149	2.35803	52.7829	28.096	11.4952	4.10815	4.25478	9.99617	17.5411	27.9378	20.2045	10.4313	4.88856	18.0428	13.8141	16.6722
ENSGALG00000000189	203.469	274.252	396.612	265.501	262.308	264.615	326.421	313.616	337.091	152.093	426.853	687.074	233.442	524.669	476.535	335.326	238.19	226.206	467.589	387.348	237.584	200.476	293.731	484.329
ENSGALG00000000193	9.99179	12.6822	10.8364	11.2979	27.9051	24.1934	36.876	9.85182	43.778	18.8642	50.488	57.469	46.8652	111.507	78.7133	63.612	5.53931	9.0122	22.3692	25.7305	19.5542	14.0333	11.6329	17.5059
ENSGALG00000000194	18.1669	14.2675	11.92	5.64896	17.8593	15.1209	10.9262	14.7777	24.8075	28.2964	42.4558	57.469	147.67	167.26	39.3567	28.171	31.3894	20.7281	15.1534	13.213	6.84399	6.01428	12.36	10.0033
ENSGALG00000000195	104.46	129.992	73.6875	84.7345	63.6237	75.6044	103.799	61.5739	54.7225	16.5062	74.5846	22.9876	7.074	69.2516	64.8853	66.3382	127.404	109.048	134.215	88.3182	115.37	73.1738	137.414	123.375
ENSGALG00000000196	458.714	380.465	387.943	536.652	320.351	393.143	273.155	344.814	175.112	469.248	263.915	349.923	388.186	186.04	294.643	253.539	274.196	301.007	241.732	314.329	446.815	240.571	222.479	220.907
ENSGALG00000000199	146.243	69.752	344.598	406.725	77.0181	122.479	40.9733	68.1418	242.968	391.433	179.003	303.947	227.252	202.473	119.134	163.574	1400.52	2137.69	863.02	1102.93	677.555	788.873	1270.17	1646.38
ENSGALG00000000201	647.65	259.985	588.416	613.854	726.649	462.699	218.524	314.437	452.373	1062.29	430.296	600.232	647.271	683.126	487.172	475.272	420.987	346.068	305.232	441.591	438.015	375.893	473.314	389.297
ENSGALG00000000206	2933.04	1748.56	2468.53	2636.18	886.267	1317.03	1817.85	2653.42	761.008	929.064	776.827	738.158	1006.28	729.49	779.688	739.716	2005.23	2097.14	1777.99	2224.64	1857.65	1719.08	2601.41	2713.41
ENSGALG00000000208	133.527	131.578	136.539	124.277	87.064	92.2374	199.403	137.925	53.2633	5.89507	32.1287	47.2523	66.3187	34.6258	40.4204	57.2508	75.7039	60.3817	119.784	77.1915	75.2839	71.169	98.8797	95.0318
ENSGALG00000000209	1395.22	656.303	935.181	1054.47	708.79	999.49	711.57	1164.16	310.094	288.859	283.421	288.622	331.594	450.722	372.293	408.934	1339.59	1420.32	1029.71	1102.93	969.891	975.316	1346.51	1052.02
ENSGALG00000000215	109.91	109.384	145.208	105.447	111.62	145.16	116.091	77.9936	133.523	81.352	167.528	159.636	83.1195	181.345	168.064	164.482	130.174	109.048	172.46	146.733	198.476	147.35	142.503	186.729
ENSGALG00000000217	13.6252	3.17055	24.9237	18.8299	11.162	10.5846	15.0235	11.4938	12.4038	8.2531	14.9169	43.4211	45.0967	20.5407	2.12739	5.45245	26.7733	41.4561	100.301	102.922	30.3091	17.0405	32.7175	46.6823
ENSGALG00000000218	227.994	263.155	254.655	173.235	119.434	222.277	140.675	254.505	178.031	198.074	266.21	269.466	243.169	179.585	257.414	199.923	171.719	238.823	313.169	336.583	226.829	164.39	141.049	323.442
ENSGALG00000000220	507.765	646.791	748.795	551.715	244.449	402.215	1281.1	952.343	291.124	145.019	333.909	278.406	203.377	272.898	228.694	267.17	287.121	281.181	448.107	383.871	216.074	221.526	280.644	398.467
ENSGALG00000000221	6.35841	28.5349	5.4182	7.53195	3.34861	1.51209	0	1.64197	18.2408	12.9692	13.7695	44.6981	10.611	14.0851	12.7643	14.5399	0	0.90122	0	0	0	1.00238	0	1.66722
ENSGALG00000000223	435.097	299.617	339.179	367.183	299.143	338.708	329.152	456.468	288.935	385.538	208.837	194.118	303.298	258.813	221.248	243.543	331.435	410.055	370.175	449.24	362.731	442.05	388.975	344.282
ENSGALG00000000225	250.703	64.9962	160.379	163.82	159.617	161.793	84.6782	114.117	163.438	269.994	165.234	91.9505	225.484	186.627	122.325	118.136	170.795	145.998	155.142	175.246	142.746	146.348	178.129	150.884
ENSGALG00000000226	98.1012	42.8024	52.0147	64.0216	61.3913	65.0198	58.7284	30.3764	53.9929	83.71	28.6864	60.0232	93.7305	63.9697	38.293	46.3459	62.7788	41.4561	46.9033	52.1564	48.8856	68.1618	41.4422	43.3478
ENSGALG00000000227	3095.64	1851.6	2748.11	2590.99	309.189	567.033	2492.54	3118.1	261.209	257.025	260.472	408.669	131.753	215.971	321.236	334.417	507.77	453.313	787.253	720.454	219.985	238.566	611.455	756.92
ENSGALG00000000230	683.075	676.912	618.758	768.259	445.366	509.574	762.104	851.362	553.062	699.156	554.221	795.627	338.668	276.42	358.465	547.063	226.188	231.613	272.039	291.38	296.247	414.985	210.846	235.079
ENSGALG00000000231	703.967	1253.95	985.029	903.834	698.744	851.305	1095.35	882.559	984.276	1130.68	1059.1	909.288	878.06	555.187	1217.93	1306.77	1562.08	1185.1	1326.28	1198.21	1254.4	974.313	1170.56	1161.22
ENSGALG00000000233	505.04	215.597	402.03	461.332	421.925	306.954	155.699	321.826	362.628	453.921	361.448	394.621	336.899	396.73	380.802	359.862	274.196	290.193	260.493	306.68	364.687	333.793	342.444	327.61
ENSGALG00000000234	48.1423	50.7287	54.182	35.7768	41.2996	43.8505	62.8257	43.5122	67.1263	57.7717	37.866	97.0588	78.6982	168.434	78.7133	58.1595	18.4644	21.6293	66.3862	72.3235	16.6211	24.0571	39.2611	70.8571
ENSGALG00000000235	256.153	583.38	365.187	297.512	333.745	329.635	493.046	423.628	331.983	207.507	430.296	307.779	393.491	329.826	372.293	350.775	267.733	285.687	274.204	252.437	340.244	348.828	241.383	323.442
ENSGALG00000000238	1785.81	635.694	1414.15	1545.93	1393.02	978.321	573.626	972.867	872.642	2533.7	881.245	1657.66	1230.88	1525.3	679.7	858.761	961.07	1084.17	855.804	1109.19	843.766	972.309	1030.97	1038.68
ENSGALG00000000239	0.908344	0	3.25092	0	0	0	1.36578	0.820985	0	29.4754	4.58982	3.83127	0	1.17376	1.06369	1.81748	7.38574	0.90122	1.44318	2.08626	0	1.00238	1.45411	1.66722
ENSGALG00000000241	352.438	391.562	506.06	342.704	214.311	311.49	456.17	494.233	291.124	161.525	380.955	499.342	217.525	156.11	393.567	315.334	218.803	188.355	272.76	344.232	304.069	255.607	188.308	410.137
ENSGALG00000000242	0.908344	6.34109	2.16728	0	4.46482	7.56044	0	4.10493	0.729634	9.43212	5.73728	8.93963	8.8425	7.04254	10.6369	6.3612	3.69287	0	2.88635	2.78167	3.91085	3.00714	4.36234	2.50084
ENSGALG00000000243	171.677	175.965	211.31	222.193	146.223	192.035	213.061	266.82	286.746	208.686	296.043	228.599	147.67	167.847	197.847	227.186	148.638	142.393	137.102	173.159	252.25	133.317	134.505	140.881
ENSGALG00000000244	1.81669	7.92636	3.25092	7.53195	0	4.53626	1.36578	0	3.64817	0	4.58982	7.66254	1.7685	0.586878	0	1.81748	5.53931	6.30854	10.1022	4.17251	3.91085	0	2.18117	5.00167
ENSGALG00000000247	266.145	271.082	400.947	297.512	247.797	320.563	248.571	367.801	223.998	561.211	245.555	381.85	224.599	160.218	298.898	238.999	192.029	228.009	342.755	347.014	278.648	296.705	181.037	437.647
ENSGALG00000000249	12.7168	11.0969	4.33456	9.41494	15.6269	7.56044	9.56044	13.9567	51.0744	120.26	83.7642	19.1563	50.4022	137.329	89.3503	61.7945	3.69287	0.90122	15.1534	11.1267	4.88856	8.01904	13.087	15.005
ENSGALG00000000251	7988.89	3092.87	5770.38	6083.93	639.585	1425.9	4811.63	7887.2	690.963	1695.42	620.773	1214.51	80.4667	458.939	611.624	681.557	1417.14	1372.56	1825.62	2566.09	224.874	252.6	2289.5	2988.5
ENSGALG00000000252	37.2421	63.4109	39.011	22.5959	10.0458	13.6088	114.725	72.2467	5.10744	0	14.9169	86.8421	11.4952	6.45566	1.06369	3.63497	11.0786	10.8146	17.3181	11.1267	8.79941	6.01428	10.1788	25.0084
ENSGALG00000000253	128.985	153.771	171.215	148.756	77.0181	134.576	127.017	160.913	117.471	82.531	80.3219	100.89	104.341	115.615	128.707	130.859	95.0915	109.048	113.289	118.221	117.325	106.252	106.15	119.207
ENSGALG00000000255	262.512	510.458	509.311	346.47	340.442	399.191	551.774	380.116	310.094	181.568	269.652	398.452	149.438	138.503	379.739	344.413	844.744	851.652	766.327	672.47	532.853	456.083	621.633	706.903
ENSGALG00000000258	363.338	572.284	540.736	482.045	561.451	430.945	830.393	723.288	586.626	377.285	598.972	416.331	539.392	508.236	530.783	569.781	474.534	492.066	479.135	474.971	428.238	651.547	508.94	508.504
ENSGALG00000000259	1010.08	573.869	797.559	836.047	784.692	798.382	654.207	1005.71	444.347	957.36	532.419	381.85	444.778	497.673	465.898	532.523	617.633	763.333	620.566	623.791	462.458	555.319	650.716	572.692
ENSGALG00000000264	121.718	172.795	183.135	146.873	121.666	158.769	150.235	157.629	151.034	135.587	208.837	177.515	101.689	213.037	193.592	164.482	186.49	116.257	261.215	243.397	132.969	143.34	154.136	196.733
ENSGALG00000000270	376.055	152.186	281.746	335.172	348.256	243.446	133.846	215.098	178.031	311.26	179.003	277.128	268.812	367.386	226.567	141.764	163.41	163.121	253.278	254.523	80.1724	129.307	192.67	221.741
ENSGALG00000000271	409.663	264.741	419.369	348.353	185.29	164.818	432.951	374.369	342.928	641.384	335.057	246.478	302.413	519.974	327.618	334.417	194.799	183.849	223.692	287.208	86.0387	144.343	310.453	303.435
ENSGALG00000000272	324.279	529.481	554.824	459.449	199.801	266.127	839.953	716.72	173.653	200.433	192.772	130.263	231.673	59.2747	169.127	155.395	99.7075	117.159	54.8407	68.151	242.473	228.543	69.0704	68.3562
ENSGALG00000000273	42.6922	74.5078	71.5202	47.0747	58.0426	45.3626	73.752	41.8702	48.8855	12.9692	27.5389	122.601	21.222	26.4095	30.8471	49.0721	120.018	119.862	176.068	137.693	53.7742	47.1119	135.233	141.714
ENSGALG00000000274	3.63338	1.58527	1.08364	0	0	0	16.3893	10.6728	0	0	12.622	11.4938	4.42125	1.76063	0	0	0	0	0	0	0	0	0	0.833612
ENSGALG00000000275	157.144	247.303	228.648	171.352	286.865	244.958	262.229	238.086	389.624	377.285	419.969	360.139	386.417	445.44	443.56	387.124	304.662	228.91	311.005	247.569	350.999	277.659	272.646	269.257
ENSGALG00000000276	133.527	229.865	237.317	199.597	107.156	137.6	221.256	211.814	167.816	141.482	169.823	146.865	106.994	69.2516	161.681	160.847	185.567	179.343	275.647	216.971	138.835	98.2333	178.129	205.902
ENSGALG00000000277	0	0	0	1.88299	3.34861	0	2.73155	0	3.64817	0	0	0	3.537	2.93439	5.31847	2.72623	0.923218	0	0	0	0	1.00238	0.727057	0
ENSGALG00000000280	8.1751	7.92636	3.25092	13.1809	18.9755	30.2418	1.36578	2.46296	13.863	9.43212	21.8016	17.8793	0.88425	13.4982	26.5923	21.8098	20.3108	9.91342	35.3578	12.5175	0.977712	1.00238	7.99762	6.6689
ENSGALG00000000284	8.1751	3.17055	0	1.88299	4.46482	3.02418	0	2.46296	2.91854	0	6.88473	0	7.95825	9.39005	0	1.81748	80.32	54.0732	112.568	82.7548	34.2199	28.0666	42.8963	45.0151
ENSGALG00000000285	358.796	345.589	284.997	354.002	371.696	350.804	296.374	293.913	297.691	438.593	250.145	213.274	292.687	357.996	287.197	329.873	277.889	349.673	317.499	276.081	339.266	323.769	301.001	274.259
ENSGALG00000000287	0.908344	0	0	0	1.1162	0	1.36578	0	0	0	0	0	0	0.586878	0	0	0	0	0	0	0	1.00238	0	0.833612
ENSGALG00000000291	253.428	269.496	260.074	259.852	254.495	252.519	297.739	309.511	293.313	593.044	332.762	224.768	256.432	387.926	303.153	330.782	256.655	267.662	308.118	260.087	422.372	326.776	266.103	225.909
ENSGALG00000000293	27.2503	31.7055	17.3382	9.41494	56.9264	28.7297	36.876	52.543	56.9114	9.43212	33.2762	39.5898	45.981	164.326	37.2293	39.0759	13.8483	29.7402	22.3692	54.2427	28.3537	31.0738	39.2611	47.5159
ENSGALG00000000295	0.908344	0	8.66912	1.88299	3.34861	1.51209	16.3893	0	5.10744	0	10.3271	0	7.95825	7.04254	1.06369	0.908742	1.84644	5.40732	0.721589	0.695419	0	2.00476	2.90823	5.00167
ENSGALG00000000296	690.342	678.497	702.199	589.375	899.661	804.431	904.144	676.492	788.734	351.346	621.921	655.147	463.347	657.89	580.777	656.112	603.785	501.979	598.919	500.701	563.162	566.345	559.834	474.325
ENSGALG00000000299	187.119	407.415	148.459	256.086	279.051	249.494	203.501	256.968	21.1594	30.6544	16.0644	15.3251	43.3282	35.7996	12.7643	28.171	0	0	1.44318	1.39084	0	6.01428	0	0.833612
ENSGALG00000000300	141.702	144.26	154.961	203.363	340.442	267.64	195.306	208.53	351.683	365.495	196.215	183.901	363.427	519.387	243.586	328.965	194.799	238.823	246.062	244.092	269.849	300.714	240.656	246.749
ENSGALG00000000302	0.908344	6.34109	0	0	0	1.51209	1.36578	2.46296	29.1854	146.198	59.6677	153.251	16.8007	30.5177	8.50955	27.2623	0	0	0	0	0	0	0	0.833612
ENSGALG00000000304	436.005	453.388	463.798	536.652	399.601	429.433	465.73	557.449	344.387	518.766	352.269	417.608	365.195	183.106	242.522	295.341	300.046	319.933	360.794	328.238	490.812	410.976	301.728	320.107
ENSGALG00000000305	39.9672	49.1435	33.5928	32.0108	59.1589	34.778	103.799	60.7529	68.5856	45.9816	59.6677	17.8793	26.5275	61.0353	64.8853	50.8896	63.702	50.4683	65.6646	43.8114	57.685	54.1285	66.1621	60.0201
ENSGALG00000000307	55.409	80.8489	47.6802	69.6705	88.1802	116.431	42.3391	57.469	19.7001	10.6111	14.9169	81.7337	99.036	22.3014	29.7834	20.9011	53.5466	46.8634	88.7554	50.0701	137.857	117.278	77.068	46.6823
ENSGALG00000000308	413.297	126.822	339.179	382.247	263.424	238.91	47.8022	113.296	141.549	676.754	110.156	295.008	208.683	186.04	168.064	130.859	191.106	205.478	145.761	194.022	262.027	182.433	154.863	185.896
ENSGALG00000000309	17.2585	22.1938	20.5892	37.6598	112.737	51.411	10.9262	4.10493	17.5112	11.7901	36.7186	135.372	32.7172	61.6222	7.44586	26.3535	0	0.90122	0.721589	0	0.977712	0	0	0
ENSGALG00000000311	23.617	44.3876	31.4256	41.4257	68.0885	36.2901	73.752	24.6296	112.364	45.9816	95.2388	80.4567	26.5275	102.117	71.2675	105.414	120.942	118.961	126.278	80.6686	30.3091	60.1428	135.233	72.5243
ENSGALG00000000312	241.62	187.062	192.888	227.842	187.522	185.987	174.819	172.407	160.519	113.185	165.234	209.443	106.11	183.106	121.261	157.212	318.51	340.661	292.965	296.248	223.896	237.564	336.627	315.939
ENSGALG00000000313	6.35841	272.667	0	1.88299	0	13.6088	4.09733	0	14.5927	36.5495	44.7507	11.4938	28.296	10.5638	15.9554	6.3612	0	2.70366	0	0	0	0	0	1.66722
ENSGALG00000000314	29.067	11.0969	18.4219	13.1809	8.92964	6.04835	4.09733	4.10493	25.5372	57.7717	32.1287	17.8793	35.37	9.97693	28.7197	17.2661	20.3108	21.6293	67.8293	42.4205	10.7548	6.01428	28.3552	20.0067
ENSGALG00000000316	79.9343	53.8993	58.5166	69.6705	43.532	40.8264	27.3155	45.9752	24.8075	80.173	14.9169	20.4334	78.6982	28.757	14.8917	19.9923	43.3912	27.0366	46.9033	59.1106	46.9302	46.1095	64.708	73.3579
ENSGALG00000000317	7.26676	3.17055	2.16728	3.76598	5.58102	15.1209	2.73155	4.10493	8.02597	4.71606	25.244	0	25.6432	7.62942	6.38216	5.45245	17.5411	15.3207	29.5851	15.2992	0	6.01428	10.9058	16.6722
ENSGALG00000000318	742.117	705.446	632.846	772.025	558.102	477.82	167.991	321.005	84.6375	161.525	87.2066	83.0108	329.825	94.4874	80.8407	64.5207	778.273	718.272	800.963	631.44	400.862	376.895	489.309	616.873
ENSGALG00000000324	158.052	63.4109	164.713	139.341	139.526	95.2615	86.044	78.8146	282.368	357.241	219.164	351.2	231.673	498.846	222.312	230.821	120.018	101.838	101.022	178.723	120.259	120.286	197.759	183.395
ENSGALG00000000327	54.5007	45.9729	18.4219	35.7768	15.6269	30.2418	55.9969	20.5246	10.2149	4.71606	9.17964	16.6022	29.1802	82.1629	9.57324	12.7224	247.422	155.911	372.34	246.874	4.88856	21.05	46.5316	72.5243
ENSGALG00000000329	475.973	252.058	404.198	406.725	367.231	323.587	378.32	526.251	337.82	180.389	397.019	265.635	379.343	463.047	326.554	312.607	344.36	297.402	318.221	355.359	295.269	354.843	399.881	363.455
ENSGALG00000000332	664	393.148	617.675	675.993	789.157	615.42	480.754	799.64	578.6	1700.14	660.934	902.902	732.159	802.849	552.057	562.511	555.777	612.829	447.385	566.071	752.839	960.28	595.459	692.732
ENSGALG00000000336	759.376	518.384	666.439	602.556	660.793	524.694	422.025	595.214	651.563	598.939	623.068	948.878	564.151	559.882	393.567	560.694	540.083	492.066	594.589	659.952	399.884	668.588	572.921	685.229
ENSGALG00000000337	0	12.6822	0	0	0	12.0967	19.1209	0	0	0	0	0	1.7685	5.86878	0	0.908742	5.53931	0.90122	2.16477	0	0.977712	2.00476	0.727057	6.6689
ENSGALG00000000341	0	0	0	0	0	0	0	0	0.729634	0	0	5.10836	1.7685	18.7801	0	0	0	0	0	0	0	0	0	0
ENSGALG00000000346	254.336	172.795	189.637	227.842	226.59	185.987	281.35	308.69	433.402	726.273	388.987	586.184	239.632	336.281	279.751	388.942	357.285	377.611	355.022	324.761	260.071	355.845	314.088	340.114
ENSGALG00000000349	1385.23	832.268	996.949	1178.75	1065.98	1047.88	613.234	1094.37	749.334	1517.39	613.888	764.977	759.57	669.628	631.834	544.337	713.648	844.443	670.356	730.885	1094.06	997.368	649.261	693.566
ENSGALG00000000352	130.802	168.039	127.87	158.171	160.733	172.378	152.967	188.006	156.871	109.648	164.086	194.118	172.429	123.244	177.637	139.946	213.263	176.639	149.369	152.992	240.517	252.6	180.31	172.558
ENSGALG00000000353	0	22.1938	0	0	0	1.51209	0	0	0	0	0	0	0.88425	2.34751	0	2.72623	0	0	0	0	0	0	0.727057	0
ENSGALG00000000356	326.096	120.481	227.564	218.427	125.015	181.451	147.504	237.265	143.738	196.895	134.252	347.368	123.795	203.06	130.834	98.1442	165.256	133.38	109.681	147.429	155.456	106.252	165.769	176.726
ENSGALG00000000357	1044.6	1065.3	1162.75	1142.97	1047	740.923	1147.25	1321.79	25.5372	192.179	12.622	10.2167	63.666	28.757	27.656	33.6235	16.6179	7.20976	44.0169	35.4664	13.688	4.00952	30.5364	30.01
ENSGALG00000000360	2266.32	1306.26	2069.75	1952.66	1574.96	1374.49	2619.56	2769.18	3098.75	2645.71	3015.51	3716.33	1651.78	2929.11	2308.22	3355.99	1795.66	1882.65	1934.58	1974.99	1270.05	2149.1	2357.12	2097.37
ENSGALG00000000362	257.97	85.6047	200.473	175.118	256.727	163.305	60.0942	95.2343	94.8524	155.63	184.74	56.192	166.239	181.932	194.656	171.752	260.347	294.699	405.533	317.111	103.638	138.328	300.274	270.924
ENSGALG00000000363	3136.51	1563.08	2333.08	2517.55	2378.63	2067.02	1999.5	3281.48	2507.75	4161.92	2487.68	3292.34	2628.87	2209.01	2160.36	2486.32	1766.12	1912.39	1720.99	1788.62	1909.47	2452.82	1793.65	1832.28
ENSGALG00000000364	0.908344	0	5.4182	0	1.1162	0	0	1.64197	0.729634	0	6.88473	2.55418	0.88425	1.76063	0	0	3.69287	2.70366	2.88635	4.86793	0.977712	2.00476	3.63528	2.50084
ENSGALG00000000365	0	0	0	0	0	0	1.36578	0	0	0	0	0	10.611	7.04254	0	0	0	0	0	0	2.93314	1.00238	2.18117	2.50084
ENSGALG00000000366	3173.76	2379.49	3082.96	2568.4	1758.02	1501.5	2573.12	3172.29	2028.38	2214.19	1561.69	1477.59	1476.7	1933.18	1993.36	2078.29	1884.29	1463.58	1574.51	1909.62	1673.84	2214.26	2201.53	2211.57
ENSGALG00000000367	3.63338	0	2.16728	7.53195	1.1162	4.53626	2.73155	0.820985	2.91854	2.35803	10.3271	3.83127	7.95825	12.3244	2.12739	5.45245	1.84644	0.90122	1.44318	2.78167	0	0	5.0894	7.50251
ENSGALG00000000368	49.0506	60.2404	50.9311	41.4257	54.694	77.1165	42.3391	24.6296	29.1854	18.8642	35.5711	10.2167	56.592	51.6453	43.6114	64.5207	160.64	122.566	194.829	128.652	41.0639	36.0857	133.778	100.867
ENSGALG00000000371	15.4419	6.34109	0	0	6.69723	16.633	28.6813	0	2.1889	1.17901	1.14746	22.9876	10.611	2.34751	1.06369	0	0.923218	1.80244	0	0	0.977712	6.01428	0	1.66722
ENSGALG00000000372	5688.05	7052.88	5649.02	5357.1	3418.94	3875.48	8969.06	8835.44	5927.54	8290.83	6182.49	7080.19	4680.33	2592.83	7682	6639.27	3105.71	2590.11	2200.12	2343.56	5441.95	4892.62	2290.96	2454.99
ENSGALG00000000373	164.41	33.2907	161.462	150.639	119.434	89.2132	6.82889	28.7345	80.9894	373.748	65.4049	135.372	118.489	63.3828	44.6751	58.1595	66.4717	68.4927	60.6134	77.8869	72.3507	99.2356	90.8821	87.5293
ENSGALG00000000374	548.64	199.744	404.198	423.672	429.739	316.026	162.527	286.524	383.058	960.897	371.775	639.822	378.459	750.03	311.662	320.786	577.011	650.681	445.942	431.855	528.942	482.145	619.452	633.545
ENSGALG00000000377	1621.39	1908.67	1909.37	1785.07	1420.93	1345.76	2603.17	2565.58	2652.22	2438.2	2369.49	2898.99	1093.82	1555.23	2777.3	2594.46	1734.73	1861.02	1489.36	1429.09	2108.93	2562.08	1710.76	1692.23
ENSGALG00000000378	74.4842	20.6085	36.8438	48.9577	45.7644	46.8747	47.8022	49.2591	13.1334	12.9692	29.8338	16.6022	53.9392	48.124	14.8917	37.2584	57.2395	31.5427	48.3464	60.5014	54.7519	43.1023	28.3552	23.3411
ENSGALG00000000379	188.936	84.0195	85.6076	128.043	177.477	111.895	47.8022	80.4565	40.8595	73.0989	19.5067	44.6981	123.795	37.5602	18.0828	33.6235	714.571	639.866	691.282	821.289	487.878	623.48	408.606	347.616
ENSGALG00000000382	2.72503	1.58527	0	0	3.34861	3.02418	0	0	4.3778	1.17901	2.29491	6.38545	2.65275	3.52127	1.06369	0	0.923218	1.80244	0	0	0	0	0	0
ENSGALG00000000385	237.986	221.938	249.237	203.363	236.635	216.229	274.521	316.079	323.228	288.859	325.877	257.972	328.941	497.673	362.72	320.786	143.099	233.416	225.857	219.057	197.498	216.514	210.846	226.743
ENSGALG00000000386	797.526	783.125	382.525	512.173	994.538	589.714	635.086	632.98	573.492	709.767	406.199	214.551	666.724	448.375	492.49	501.626	638.867	600.212	145.039	162.033	687.332	693.647	514.029	173.391
ENSGALG00000000388	0.908344	0	2.16728	1.88299	0	0	20.4867	2.46296	0	3.53704	17.2118	19.1563	15.0322	7.04254	27.656	0	5.53931	2.70366	0.721589	1.39084	17.5988	5.0119	2.90823	2.50084
ENSGALG00000000390	103.551	126.822	110.531	111.096	100.458	122.479	99.7017	103.444	85.3672	23.5803	114.746	42.144	61.8975	106.812	125.516	106.323	98.7843	69.3939	111.846	90.4044	56.7073	99.2356	93.7903	104.202
ENSGALG00000000394	0	0	0	0	6.69723	6.04835	16.3893	0.820985	0.729634	1.17901	22.9491	7.66254	4.42125	4.10815	1.06369	0.908742	83.0896	102.739	47.6248	28.5122	0	2.00476	5.0894	10.837
ENSGALG00000000395	78.1176	126.822	61.7675	58.3726	72.5533	105.846	92.8728	110.012	162.708	163.883	148.022	151.974	145.017	125.592	262.732	210.828	162.486	135.183	137.102	120.307	206.297	134.319	157.044	132.544
ENSGALG00000000396	102.643	142.675	89.9421	114.862	92.645	98.2857	131.115	137.925	88.2857	174.494	64.2575	47.2523	94.6147	49.2978	159.554	94.5092	101.554	108.146	79.3747	86.2319	160.345	124.295	84.3386	81.694
ENSGALG00000000397	656.733	546.919	522.314	453.8	752.322	706.145	880.926	897.337	810.623	506.976	644.87	840.325	752.496	441.332	683.955	613.401	548.392	531.72	433.675	454.804	1006.07	1018.42	479.857	524.342
ENSGALG00000000399	1.81669	3.17055	0	0	0	3.02418	1.36578	0.820985	2.91854	1.17901	6.88473	17.8793	8.8425	25.2358	6.38216	3.63497	6.46253	0	4.32953	2.08626	0	0	2.90823	3.33445
ENSGALG00000000400	14.5335	4.75582	2.16728	7.53195	6.69723	6.04835	1.36578	2.46296	0	2.35803	1.14746	3.83127	14.148	2.93439	1.06369	0	23.0805	16.222	44.7385	22.2534	22.4874	15.0357	51.621	41.6806
ENSGALG00000000401	413.297	160.113	550.489	427.438	185.29	189.011	183.014	206.888	177.301	124.976	223.754	477.632	135.29	170.195	181.892	198.106	192.029	152.306	128.443	139.779	235.629	231.55	221.752	175.892
ENSGALG00000000402	164.41	128.407	60.6838	109.213	116.085	163.305	143.407	128.074	167.086	155.63	97.5337	174.961	89.3092	149.067	139.344	171.752	127.404	109.048	115.454	107.094	166.211	135.321	133.051	110.87
ENSGALG00000000404	363.338	724.47	465.965	440.619	296.91	381.046	740.251	628.054	231.294	271.173	415.379	172.407	343.973	209.515	301.025	271.714	314.817	407.351	303.067	276.081	382.286	351.835	281.371	295.099
ENSGALG00000000405	942.862	561.187	849.574	892.536	663.026	751.508	703.375	898.979	511.473	538.81	522.092	597.678	556.193	422.552	618.006	521.618	546.545	492.066	494.288	449.24	643.335	617.466	512.575	552.685
ENSGALG00000000406	1.81669	12.6822	1.08364	1.88299	4.46482	7.56044	20.4867	3.28394	5.10744	0	2.29491	5.10836	11.4952	28.1701	10.6369	13.6311	12.0018	0.90122	0	0	0	0	0.727057	0
ENSGALG00000000407	3.63338	4.75582	6.50184	0	3.34861	1.51209	17.7551	2.46296	16.7816	0	1.14746	44.6981	4.42125	10.5638	6.38216	4.54371	2.76965	2.70366	0	2.08626	2.93314	7.01666	5.81645	2.50084
ENSGALG00000000408	253.428	454.973	411.783	427.438	226.59	249.494	408.367	408.851	303.528	192.179	328.172	242.647	163.586	125.005	447.815	315.334	220.649	186.552	180.397	159.251	366.642	296.705	170.131	155.052
ENSGALG00000000409	915.611	897.264	1122.65	1142.97	535.778	618.444	885.024	1123.11	520.959	804.088	355.711	498.065	427.093	529.364	501	428.018	540.083	712.865	601.083	691.246	591.516	446.059	556.925	627.71
ENSGALG00000000410	600.416	559.601	491.973	523.471	567.032	523.182	688.352	727.393	695.341	690.903	543.894	1024.23	612.785	753.552	658.426	670.652	498.538	502.881	469.754	477.753	506.455	639.519	538.749	510.171
ENSGALG00000000412	328.821	152.186	342.43	278.682	257.843	241.934	334.615	410.493	635.511	1400.67	577.17	860.759	809.088	1159.08	589.286	556.15	87.7057	95.5293	132.051	219.057	285.492	199.474	189.762	180.06
ENSGALG00000000417	23.617	9.51164	10.8364	11.2979	31.2537	36.2901	20.4867	18.8827	18.2408	17.6852	9.17964	22.9876	41.5597	31.6914	2.12739	18.1748	21.234	41.4561	56.2839	47.2885	1.95542	23.0547	37.0799	25.842
ENSGALG00000000419	500.498	326.566	288.248	327.64	208.73	266.127	166.625	238.086	172.923	325.408	240.966	174.961	213.988	197.191	203.166	171.752	223.419	231.613	193.386	223.229	230.74	221.526	183.218	257.586
ENSGALG00000000420	19.0752	7.92636	27.091	50.8407	18.9755	60.4835	35.5102	11.4938	8.75561	17.6852	9.17964	53.6378	6.18975	41.6683	5.31847	5.45245	7.38574	17.1232	15.8749	9.73586	4.88856	2.00476	20.3576	18.3395
ENSGALG00000000421	0.908344	0	1.08364	0	0	1.51209	0	0	0	0	0	0	2.65275	3.52127	0	6.3612	1.84644	0	0.721589	0	0	0	3.63528	2.50084
ENSGALG00000000424	164.41	226.694	185.302	190.182	196.452	279.736	248.571	237.265	187.516	145.019	179.003	116.215	237.863	89.7924	146.79	237.182	455.146	569.571	391.823	329.628	751.861	467.109	562.742	485.162
ENSGALG00000000426	25.4336	12.6822	19.5055	5.64896	5.58102	9.07253	20.4867	14.7777	19.7001	35.3704	29.8338	45.9752	53.055	72.186	26.5923	29.0798	50.777	20.7281	62.7782	41.7251	5.86627	5.0119	51.621	26.6756
ENSGALG00000000427	2104.63	1502.84	1683.98	1704.1	1768.07	1607.35	1877.94	2419.44	2998.79	3791.71	2834.21	3675.46	1898.48	3302.36	2847.51	3203.32	1728.26	1584.34	1403.49	1865.81	2234.07	2315.5	1956.51	1868.96
ENSGALG00000000428	489.598	326.566	341.347	310.693	279.051	489.916	233.548	247.938	133.523	417.371	242.113	316.718	266.159	154.349	357.401	224.459	347.13	243.329	412.749	457.585	728.396	306.728	234.839	349.284
ENSGALG00000000430	160.777	236.206	188.553	167.586	140.642	108.87	241.743	188.827	178.031	225.192	239.818	135.372	67.203	191.322	253.159	222.642	227.112	195.565	220.085	212.103	161.323	163.388	207.938	186.729
ENSGALG00000000433	6065.02	1577.35	2399.18	2201.21	2186.65	2204.62	928.728	1859.53	1263.73	1803.89	978.779	1577.21	1032.8	450.136	748.84	1025.97	755.192	952.589	585.208	671.079	1400.08	1232.93	540.93	733.579
ENSGALG00000000436	203.469	44.3876	219.979	193.948	119.434	125.503	4.09733	2.46296	221.079	504.618	209.984	394.621	290.034	123.831	155.299	116.319	120.018	143.294	78.6532	144.647	166.211	130.309	126.508	132.544
ENSGALG00000000437	0	0	0	0	0	0	4.09733	0	0	0	0	6.38545	0.88425	0.586878	0	0.908742	0.923218	0	0	0	0	0	0	0.833612
ENSGALG00000000438	90.8344	168.039	136.539	116.745	294.678	358.365	131.115	98.5182	206.486	127.334	187.035	120.046	254.664	262.921	255.287	235.364	207.724	228.009	222.971	220.448	421.394	355.845	200.668	205.069
ENSGALG00000000439	622.216	231.45	424.787	519.705	304.724	385.582	278.619	488.486	188.246	201.612	128.515	224.768	282.96	177.824	185.083	174.479	155.101	158.615	103.909	139.779	225.852	172.409	123.6	146.716
ENSGALG00000000441	11.8085	7.92636	5.4182	13.1809	0	1.51209	8.19466	8.20985	2.1889	0	4.58982	5.10836	7.074	8.21629	5.31847	0.908742	3.69287	16.222	4.32953	6.95419	20.532	18.0428	5.81645	5.00167
ENSGALG00000000442	249.795	160.113	265.492	235.373	30.1375	55.9473	266.327	224.129	37.2113	3.53704	36.7186	162.19	30.0645	30.5177	19.1465	33.6235	12.9251	22.5305	37.5226	21.558	27.3759	17.0405	18.1764	18.3395
ENSGALG00000000443	5.45007	15.8527	26.0074	35.7768	1.1162	3.02418	17.7551	0	14.5927	90.7841	68.8473	44.6981	15.0322	3.52127	1.06369	4.54371	18.4644	21.6293	16.5965	41.0297	0	3.00714	0	0.833612
ENSGALG00000000446	4.54172	3.17055	4.33456	9.41494	0	7.56044	4.09733	6.56788	0.729634	1.17901	1.14746	0	4.42125	2.93439	2.12739	0.908742	6.46253	6.30854	7.93747	6.95419	9.77712	8.01904	5.0894	13.3378
ENSGALG00000000447	218.911	104.628	184.219	175.118	77.0181	116.431	50.5338	76.3516	43.0484	96.6792	28.6864	45.9752	26.5275	56.3403	39.3567	41.8021	312.048	502.881	185.448	180.113	655.067	488.159	240.656	190.897
ENSGALG00000000449	201.652	110.969	162.546	199.597	405.182	314.514	132.48	160.092	85.3672	35.3704	59.6677	154.528	106.994	196.604	94.6688	68.1557	187.413	194.663	173.181	199.585	167.189	171.407	204.303	171.724
ENSGALG00000000451	0	0	0	0	0	1.51209	0	0.820985	0	0	0	0	0	2.93439	0	0	0	0	0	0	0.977712	0	1.45411	0.833612
ENSGALG00000000452	167.135	61.8256	191.804	192.065	117.202	49.8989	69.6546	90.3084	98.5006	104.932	89.5015	76.6254	108.763	122.658	81.9044	46.3459	110.786	83.8134	114.733	113.353	105.593	66.1571	87.9738	56.6856
ENSGALG00000000453	1357.97	608.745	948.185	875.589	680.885	698.585	1018.87	1403.88	661.048	590.686	523.239	819.892	686.178	771.745	561.63	622.488	288.967	328.044	347.806	344.928	521.121	715.699	381.705	460.988
ENSGALG00000000454	2085.56	1575.76	2066.5	2018.56	1348.38	1551.4	2185.24	2829.94	1538.07	1324.03	1256.46	1584.87	1566.89	734.185	1033.91	1296.78	1336.82	1450.96	1270.72	1340.07	1842.01	2204.23	1374.14	1583.86
ENSGALG00000000456	363.338	133.163	352.183	440.619	111.62	161.793	43.7049	89.4874	256.101	995.088	229.491	151.974	324.52	173.716	263.796	254.448	324.05	474.041	311.005	369.267	479.079	385.916	348.26	417.64
ENSGALG00000000458	23.617	3.17055	15.171	9.41494	5.58102	10.5846	28.6813	19.7036	2.91854	3.53704	24.0966	47.2523	14.148	26.4095	37.2293	18.1748	4.61609	3.60488	1.44318	11.1267	0.977712	9.02142	3.63528	3.33445
ENSGALG00000000461	406.938	259.985	195.055	259.852	194.22	279.736	122.92	222.487	123.308	43.6235	74.5846	194.118	179.503	100.356	85.0955	103.597	467.148	364.994	355.743	253.132	237.584	212.505	248.653	200.067
ENSGALG00000000463	26.342	11.0969	19.5055	33.8938	25.6727	43.8505	50.5338	56.648	54.7225	38.9075	61.9626	81.7337	53.055	155.523	120.197	109.049	7.38574	5.40732	10.8238	10.4313	29.3314	19.0452	34.1717	31.6773
ENSGALG00000000464	651.283	252.058	548.322	574.311	1107.28	660.782	281.35	437.585	200.649	548.242	212.279	208.166	295.339	215.971	171.255	184.475	174.488	181.145	219.363	286.512	157.412	181.431	209.392	276.759
ENSGALG00000000466	74.4842	41.2171	50.9311	67.7876	823.759	551.912	40.9733	23.8086	1640.22	2875.62	1855.43	2796.83	1205.23	1571.07	1515.76	1770.23	622.249	447.906	314.613	482.621	803.68	1093.6	568.558	534.346
ENSGALG00000000468	2023.79	1448.94	1450.99	1779.42	1495.71	1329.13	1556.99	1979.4	2566.12	2843.78	2628.82	2653.79	1052.26	2694.94	2852.83	2656.25	1532.54	1262.61	1246.91	1456.9	1320.89	1239.94	1675.14	1653.89
ENSGALG00000000469	0	0	0	0	0	1.51209	9.56044	0	0.729634	0	1.14746	0	0.88425	5.2819	0	1.81748	0.923218	0	0	0	0	1.00238	0	8.33612
ENSGALG00000000470	1343.44	1268.22	1533.35	1306.79	452.063	703.121	1689.47	1046.76	1123.64	963.255	1270.23	909.288	448.315	245.902	652.044	974.172	629.635	474.943	498.618	558.421	580.761	682.621	500.215	610.204
ENSGALG00000000474	668.542	821.171	405.281	500.875	468.806	506.549	482.119	542.671	362.628	1809.79	670.114	397.175	834.732	410.815	819.044	664.291	948.145	716.47	782.202	1109.89	2148.03	915.173	857.927	965.323
ENSGALG00000000476	1.81669	3.17055	1.08364	1.88299	0	0	1.36578	1.64197	0.729634	0	2.29491	3.83127	0.88425	3.52127	0	1.81748	5.53931	5.40732	15.8749	4.17251	1.95542	1.00238	7.99762	5.83529
ENSGALG00000000477	0	0	0	0	0	0	0	0	0	0	0	0	0	0.586878	0	0.908742	0	0	0	0	0	1.00238	0	0
ENSGALG00000000478	100.826	57.0698	101.862	120.511	277.935	143.648	66.9231	67.3208	67.1263	40.0865	91.7964	58.7461	37.1385	110.92	53.1847	103.597	58.1627	37.8512	76.4884	93.8815	11.7325	15.0357	57.4375	78.3596
ENSGALG00000000479	7.26676	11.0969	2.16728	3.76598	5.58102	9.07253	17.7551	2.46296	58.3707	150.914	36.7186	66.4087	55.7077	68.0779	61.6942	67.2469	4.61609	4.5061	4.32953	0.695419	0	2.00476	1.45411	3.33445
ENSGALG00000000483	0.908344	6.34109	0	0	1.1162	0	8.19466	0	0	0	0	0	9.72675	8.80317	7.44586	1.81748	0	0	0	0	0	0	0.727057	2.50084
ENSGALG00000000484	283.403	122.066	250.321	246.671	131.712	139.112	213.061	323.468	192.623	317.155	195.067	210.72	166.239	329.239	106.369	181.748	82.1664	78.4061	78.6532	151.601	64.529	114.271	106.15	135.045
ENSGALG00000000486	93.5595	134.748	102.946	122.394	128.364	120.967	133.846	141.209	134.982	54.2347	130.81	86.8421	61.0132	89.2055	153.172	124.498	127.404	176.639	139.988	110.572	108.526	153.364	120.691	146.716
ENSGALG00000000489	1694.97	1418.82	1207.17	1310.56	938.728	1064.51	1076.23	1458.89	1510.34	3334.25	2177.87	2194.04	1744.62	1345.12	865.847	1494.88	1036.77	1678.97	1781.6	1671.09	1272.98	1591.78	1649.69	1828.11
ENSGALG00000000490	689.433	688.008	691.362	638.333	726.649	654.734	928.728	1114.08	704.097	748.674	662.082	795.627	970.906	536.407	451.006	588.865	372.057	551.546	414.913	439.505	662.889	918.18	429.69	485.996
ENSGALG00000000495	1788.53	846.536	1391.39	1596.77	1087.18	969.248	663.768	1312.76	1006.17	2894.48	1033.86	1690.87	1111.5	1092.77	1027.53	889.659	945.375	1261.71	888.997	1160.65	1392.26	1366.24	1087.68	1104.54
ENSGALG00000000497	3.63338	4.75582	4.33456	3.76598	16.7431	9.07253	4.09733	2.46296	5.83707	23.5803	4.58982	1.27709	30.9487	30.5177	24.465	25.4448	9.23218	10.8146	21.6477	3.47709	1.95542	10.0238	22.5388	14.1714
ENSGALG00000000498	29.067	49.1435	3.25092	5.64896	33.4861	37.8022	35.5102	13.9567	14.5927	21.2223	6.88473	20.4334	61.0132	42.8421	9.57324	10.9049	13.8483	34.2463	20.2045	4.17251	29.3314	17.0405	10.1788	6.6689
ENSGALG00000000503	0.908344	3.17055	4.33456	0	0	1.51209	24.584	2.46296	39.4002	89.6051	18.3593	97.0588	15.0322	22.8882	25.5287	29.0798	0	0.90122	0.721589	0	7.8217	2.00476	3.63528	3.33445
ENSGALG00000000504	24.5253	34.876	19.5055	16.9469	181.941	128.527	15.0235	16.4197	18.2408	58.9507	49.3406	20.4334	33.6015	63.9697	40.4204	19.9923	27.6965	38.7524	20.2045	21.558	144.701	79.188	35.6258	21.6739
ENSGALG00000000505	12.7168	7.92636	7.58548	9.41494	4.46482	3.02418	12.292	8.20985	0.729634	0	3.44237	8.93963	23.8747	2.93439	5.31847	1.81748	3.69287	2.70366	0.721589	0.695419	4.88856	5.0119	2.90823	4.16806
ENSGALG00000000507	27.2503	4.75582	22.7564	20.7129	5.58102	6.04835	6.82889	7.38887	16.7816	27.1173	16.0644	21.7105	57.4762	35.7996	14.8917	6.3612	3.69287	16.222	6.4943	6.95419	11.7325	22.0524	13.8141	9.16974
ENSGALG00000000508	267.053	332.907	301.252	333.289	236.635	246.47	222.622	233.16	173.653	365.495	175.561	105.998	319.214	205.407	191.465	166.3	174.488	229.811	191.221	185.677	264.96	294.7	185.399	206.736
ENSGALG00000000509	97.1929	50.7287	84.5239	122.394	295.794	216.229	34.1444	27.0925	6.5667	27.1173	4.58982	34.4814	66.3187	35.7996	20.2102	14.5399	0.923218	6.30854	5.77271	0	0	4.00952	5.0894	6.6689
ENSGALG00000000510	305.204	385.221	343.514	293.746	191.987	241.934	390.612	352.203	302.068	201.612	258.177	301.393	94.6147	208.342	298.898	315.334	279.735	202.774	210.704	200.976	204.342	192.457	221.025	223.408
ENSGALG00000000511	317.921	320.225	307.754	327.64	261.192	258.567	427.488	371.906	338.55	258.204	261.62	325.658	221.947	321.022	343.573	318.06	261.271	229.811	186.17	216.971	328.511	239.569	193.397	225.909
ENSGALG00000000513	354.254	161.698	314.256	331.406	330.397	238.91	239.011	341.53	245.887	436.235	218.016	358.862	184.808	338.042	195.72	264.444	197.569	221.7	182.562	203.758	254.205	186.443	229.75	230.077
ENSGALG00000000514	101.735	47.5582	138.706	133.692	83.7154	72.5802	55.9969	79.6356	148.845	366.674	184.74	174.961	169.776	169.021	168.064	157.212	109.863	118.06	131.329	136.997	120.259	115.274	109.058	130.877
ENSGALG00000000516	152.602	106.213	122.451	114.862	135.061	131.552	289.545	323.468	153.953	129.692	113.598	49.8065	283.844	89.7924	124.452	143.581	58.1627	40.5549	39.6874	47.9839	121.236	108.257	50.894	90.8638
ENSGALG00000000518	386.955	147.43	325.092	289.98	281.284	247.982	247.206	333.32	243.698	282.964	203.1	268.189	431.514	348.019	174.446	269.896	202.185	208.182	160.193	210.016	245.406	274.652	232.658	243.415
ENSGALG00000000519	70.8509	45.9729	57.4329	54.6066	52.4616	68.044	131.115	191.29	264.857	208.686	220.311	204.334	60.129	150.241	224.439	230.821	9.23218	15.3207	12.267	17.3855	23.4651	64.1523	18.9035	18.3395
ENSGALG00000000521	36.3338	25.3644	57.4329	86.6174	178.593	134.576	31.4129	18.8827	26.2668	36.5495	14.9169	37.0356	98.1517	44.0159	14.8917	13.6311	10.1554	68.4927	19.4829	9.73586	66.4844	37.0881	37.0799	20.8403
ENSGALG00000000522	278.862	136.333	186.386	265.501	235.519	190.523	98.336	194.573	159.79	668.501	214.574	929.721	282.96	299.895	212.739	181.748	204.954	278.477	196.272	252.437	362.731	190.452	263.922	266.756
ENSGALG00000000523	135.343	106.213	143.04	128.043	196.452	158.769	154.333	99.3392	143.008	51.8766	234.081	117.492	157.396	205.994	203.166	141.764	308.355	191.059	267.709	299.03	202.386	170.405	305.364	334.279
ENSGALG00000000525	505.948	456.559	498.474	425.555	324.816	297.881	549.042	448.258	303.528	153.272	360.301	514.667	108.763	230.056	260.605	349.866	244.653	286.588	405.533	346.318	180.877	197.469	386.794	326.776
ENSGALG00000000526	0	0	0	0	1.1162	3.02418	10.9262	0	0	0	0	0	0	0.586878	0	0.908742	0.923218	0.90122	0	0	0	1.00238	0	0
ENSGALG00000000527	3011.16	2113.17	2518.38	2837.66	1264.66	1634.57	1932.57	3091.83	2917.08	7657.7	3924.3	4488.97	1719.87	1719.55	3282.56	3695.85	1731.96	2098.94	2208.06	2081.39	1864.5	1694.02	1899.8	2226.58
ENSGALG00000000528	49.9589	9.51164	87.7748	45.1917	41.2996	57.4593	5.46311	19.7036	57.6411	139.124	39.0135	79.1796	39.7912	89.2055	29.7834	46.3459	20.3108	31.5427	31.7499	22.9488	14.6657	14.0333	32.7175	21.6739
ENSGALG00000000529	1581.43	935.311	1199.59	1323.74	801.435	836.185	951.947	1418.66	1152.82	2275.5	1297.77	1452.05	1090.28	1082.79	1317.92	1257.7	1397.75	1507.74	1246.91	1971.51	1728.6	1708.06	1617.7	1749.75
ENSGALG00000000530	68.1258	49.1435	69.353	62.1386	133.945	66.5319	136.578	86.2034	226.916	135.587	159.496	178.793	83.1195	369.733	173.382	233.547	54.4699	50.4683	82.9827	81.364	62.5736	71.169	108.331	80.8604
ENSGALG00000000533	1476.97	1382.36	1663.39	1617.49	909.707	1055.44	1573.38	1838.19	1805.11	2333.27	1803.8	1847.95	1150.41	1675.54	2656.04	1924.72	1314.66	1193.21	1165.37	1234.37	2314.25	1863.42	1297.07	1197.07
ENSGALG00000000534	68.1258	45.9729	42.262	48.9577	35.7186	34.778	16.3893	11.4938	20.4297	20.0433	32.1287	61.3003	77.814	49.8846	36.1656	24.536	5.53931	14.4195	23.0908	18.0809	34.2199	21.05	38.534	68.3562
ENSGALG00000000535	146.243	193.403	185.302	192.065	208.73	219.253	218.524	209.351	164.897	168.599	211.132	141.757	340.436	134.395	162.745	149.942	159.717	145.998	141.431	145.343	203.364	186.443	154.136	167.556
ENSGALG00000000538	121.718	122.066	110.531	82.8515	104.923	83.1648	98.336	114.117	120.39	696.798	126.22	274.574	141.48	220.079	204.229	118.136	96.9379	78.4061	82.2611	94.5769	98.7489	88.2095	98.8797	108.37
ENSGALG00000000540	42.6922	55.4846	61.7675	75.3195	100.458	75.6044	92.8728	82.9195	134.982	347.809	144.579	88.1192	149.438	265.856	101.051	107.232	48.0073	128.874	72.8805	95.9678	113.415	140.333	109.058	84.1949
ENSGALG00000000541	573.165	529.481	695.697	595.024	671.955	399.191	910.973	1010.63	1074.02	1348.79	1208.27	939.938	950.568	1646.78	781.815	925.1	463.455	492.066	603.97	636.308	320.69	546.297	621.633	648.551
ENSGALG00000000542	594.966	391.562	527.733	593.141	306.956	402.215	299.105	417.06	538.47	1263.9	718.307	500.619	412.945	559.295	642.471	756.074	984.15	912.935	793.026	885.963	1001.18	660.569	939.357	981.162
ENSGALG00000000543	95.3762	114.14	89.9421	103.564	398.485	449.09	106.531	101.802	426.836	220.476	503.733	367.802	1109.73	785.243	401.013	411.66	293.583	168.528	144.318	132.13	470.28	333.793	261.013	197.566
ENSGALG00000000544	134.435	49.1435	127.87	135.575	152.92	114.919	88.7755	138.746	180.22	278.247	166.381	192.841	249.358	213.624	168.064	163.574	100.631	96.4305	56.2839	77.8869	120.259	201.478	88.7009	77.526
ENSGALG00000000545	0	0	0	0	0	0	6.82889	0	0	0	1.14746	1.27709	0.88425	0	0	0	7.38574	0.90122	0	0	4.88856	0	0.727057	0
ENSGALG00000000546	430.555	399.489	487.638	442.502	284.632	249.494	712.936	728.214	432.673	292.396	508.323	247.755	328.941	671.389	471.216	409.843	232.651	237.021	249.67	267.041	223.896	266.633	281.371	287.596
ENSGALG00000000547	94.4678	50.7287	78.0221	77.2025	342.675	175.402	21.8524	42.6912	13.863	104.932	22.9491	49.8065	39.7912	72.186	19.1465	19.0836	4.61609	8.11098	9.38065	8.34502	1.95542	2.00476	8.72468	11.6706
ENSGALG00000000548	1.81669	1.58527	1.08364	0	12.2783	6.04835	25.9498	0.820985	5.10744	15.3272	5.73728	17.8793	13.2637	16.4326	7.44586	13.6311	21.234	8.11098	7.93747	16.69	7.8217	26.0619	17.4494	20.0067
ENSGALG00000000549	9.99179	7.92636	8.66912	1.88299	10.0458	13.6088	1.36578	2.46296	9.48524	103.753	11.4746	6.38545	3.537	6.45566	10.6369	5.45245	0.923218	0.90122	1.44318	0	9.77712	2.00476	2.90823	0
ENSGALG00000000550	798.435	724.47	679.442	753.195	482.2	548.888	924.631	1068.1	547.225	563.569	437.18	475.077	452.736	485.935	547.802	556.15	406.216	464.128	377.391	395.693	537.742	638.516	394.065	413.472
ENSGALG00000000551	220.728	239.376	184.219	212.778	423.042	309.978	267.692	256.968	288.205	172.136	209.984	254.141	230.789	387.926	281.879	287.163	290.814	279.378	279.976	223.229	266.915	269.64	258.105	214.238
ENSGALG00000000556	0.908344	0	2.16728	0	0	0	0	0	0	0	0	2.55418	1.7685	3.52127	0	3.63497	0	0.90122	3.60794	0	0	1.00238	0.727057	0.833612
ENSGALG00000000557	8.1751	3.17055	8.66912	5.64896	21.2079	1.51209	5.46311	2.46296	9.48524	3.53704	8.03219	14.048	2.65275	8.80317	23.4013	6.3612	5.53931	3.60488	1.44318	4.17251	2.93314	1.00238	2.18117	6.6689
ENSGALG00000000558	48.1423	19.0233	20.5892	16.9469	11.162	28.7297	136.578	29.5555	14.5927	2.35803	3.44237	8.93963	28.296	4.69502	4.25478	5.45245	54.4699	132.479	35.3578	38.248	68.4399	74.1761	81.4303	22.5075
ENSGALG00000000560	105.368	110.969	24.9237	43.3087	40.1834	25.7055	102.433	165.018	10.2149	20.0433	0	3.83127	26.5275	21.7145	8.50955	9.99617	8.30896	1.80244	7.21589	23.6442	4.88856	2.00476	24.7199	6.6689
ENSGALG00000000562	3929.5	2687.04	2522.71	2653.13	1755.79	2213.7	2832.62	3525.31	1100.29	747.495	974.189	962.926	1083.21	767.05	804.153	1062.32	2308.05	2730.7	1710.17	1655.79	1640.6	1622.85	2413.1	2184.9
ENSGALG00000000564	168.044	279.008	176.633	156.288	245.565	241.934	236.279	228.234	207.216	178.031	248.998	141.757	207.799	218.906	272.306	242.634	279.735	355.081	252.556	258.696	341.222	283.674	247.926	235.912
ENSGALG00000000568	1.81669	0	1.08364	5.64896	1.1162	0	5.46311	5.7469	2.91854	2.35803	8.03219	15.3251	1.7685	7.04254	2.12739	9.99617	13.8483	54.9744	63.4998	63.2831	6.84399	2.00476	65.4351	55.0184
ENSGALG00000000569	202.561	172.795	127.87	154.405	74.7857	92.2374	51.8995	62.3949	29.915	20.0433	81.4693	76.6254	30.0645	49.2978	39.3567	39.9847	354.516	230.712	549.129	459.672	58.6627	65.1547	399.154	365.122
ENSGALG00000000573	151.694	209.256	217.812	175.118	392.904	254.031	232.182	190.469	123.308	84.8891	148.022	292.454	208.683	312.806	160.618	106.323	57.2395	58.5793	135.659	85.5365	87.9941	76.1809	107.604	87.5293
ENSGALG00000000576	122.627	23.7791	57.4329	71.5535	91.5288	61.9956	19.1209	37.7653	80.9894	272.352	73.4371	160.913	142.364	93.3136	41.4841	50.8896	61.8556	52.2707	42.5737	88.3182	116.348	105.25	69.0704	66.689
ENSGALG00000000577	749.384	697.52	794.308	711.769	515.687	641.125	895.95	981.077	655.211	641.384	525.534	733.05	582.721	743.575	765.86	668.834	685.951	731.79	584.487	602.233	750.883	830.973	692.158	690.231
ENSGALG00000000579	442.364	401.074	428.038	504.641	306.956	368.949	281.35	421.986	292.583	620.162	232.933	261.803	255.548	273.485	277.624	285.345	391.444	337.957	328.323	340.06	397.929	310.738	251.562	324.275
ENSGALG00000000581	647.65	559.601	558.075	502.758	545.824	509.574	693.815	689.627	793.112	822.952	771.09	679.412	613.669	1203.69	833.936	858.761	550.238	514.596	399.039	560.507	444.859	614.459	559.834	529.344
ENSGALG00000000583	37.2421	19.0233	22.7564	43.3087	128.364	49.8989	13.6578	32.8394	675.641	1263.9	707.98	1227.28	68.9715	665.52	399.949	554.333	48.0073	33.3451	109.681	104.313	27.3759	35.0833	142.503	105.869
ENSGALG00000000584	292.487	123.651	296.917	337.055	821.527	403.727	146.138	188.827	201.379	431.519	144.579	113.661	236.979	427.247	117.006	113.593	90.4754	75.7024	119.062	129.348	15.6434	36.0857	93.7903	107.536
ENSGALG00000000585	655.825	207.671	148.459	180.767	476.619	412.8	30.0471	48.4381	172.194	611.909	250.145	289.899	273.233	187.801	144.662	157.212	247.422	414.561	247.505	300.421	224.874	383.912	252.289	319.274
ENSGALG00000000587	198.019	134.748	179.884	209.012	443.133	240.422	68.2889	68.9627	67.8559	22.4013	57.3728	71.517	72.5085	116.789	36.1656	55.4333	67.3949	52.2707	122.67	71.6281	18.5765	26.0619	87.9738	63.3545
ENSGALG00000000589	191.661	99.8722	143.04	175.118	232.171	234.374	103.799	130.537	389.624	679.112	335.057	246.478	426.208	561.055	356.337	278.984	311.124	341.562	240.289	283.731	392.063	333.793	262.467	208.403
ENSGALG00000000593	1.81669	1.58527	1.08364	0	0	3.02418	6.82889	4.92591	2.1889	2.35803	3.44237	1.27709	0.88425	0	9.57324	1.81748	0	0	0	0	0	0	0.727057	0.833612
ENSGALG00000000596	835.677	1055.79	918.927	756.961	651.864	671.367	1302.95	1257.75	547.225	484.575	428.001	360.139	601.29	471.85	459.516	567.964	466.225	437.091	411.306	348.405	552.407	564.34	402.062	415.973
ENSGALG00000000597	1222.63	778.369	1125.9	1067.65	971.098	904.229	1072.14	1053.32	871.912	555.316	1007.47	1228.56	740.117	742.401	833.936	929.643	820.741	690.334	765.606	692.637	795.858	919.183	895.007	778.594
ENSGALG00000000599	46.3256	26.9496	21.6728	62.1386	53.5778	52.9231	17.7551	31.1974	32.8335	44.8026	18.3593	19.1563	35.37	29.9308	22.3376	22.7186	52.6234	91.9244	69.9941	95.9678	56.7073	37.0881	75.6139	67.5226
ENSGALG00000000600	1637.75	616.671	1072.8	1075.19	1448.83	1108.36	590.016	933.46	1084.24	1773.24	767.647	980.805	1988.68	1458.39	741.395	831.499	1365.44	1291.45	1131.45	1610.59	2069.82	3099.36	1805.28	1614.71
ENSGALG00000000603	1568.71	678.497	1472.67	1355.75	1513.57	1112.9	741.617	1149.38	1492.1	2474.75	1124.51	1800.7	1641.17	1578.7	1215.8	1324.04	1122.63	1202.23	877.452	1121.71	957.18	1287.06	1286.89	1189.57
ENSGALG00000000604	9.08344	3.17055	6.50184	1.88299	5.58102	1.51209	2.73155	1.64197	2.1889	0	2.29491	0	1.7685	5.86878	0	0	8.30896	4.5061	20.2045	12.5175	3.91085	8.01904	8.72468	6.6689
ENSGALG00000000606	406.03	188.647	299.085	308.81	352.721	288.809	286.813	386.684	274.342	153.272	343.089	263.081	327.172	351.54	173.382	220.824	394.214	342.463	367.289	410.297	377.397	401.954	388.248	425.142
ENSGALG00000000607	31.7921	20.6085	34.6765	26.3618	56.9264	36.2901	6.82889	7.38887	3.64817	24.7593	1.14746	11.4938	22.1062	17.0195	27.656	8.17868	1.84644	6.30854	2.88635	5.56335	0	0	5.0894	1.66722
ENSGALG00000000608	2179.12	936.896	1587.53	2530.74	7051.07	3805.93	532.653	962.195	420.269	517.587	290.306	411.223	566.804	820.456	443.56	517.983	16.6179	9.91342	4.32953	6.95419	14.6657	9.02142	9.45173	13.3378
ENSGALG00000000610	98.1012	50.7287	106.197	96.0324	127.247	116.431	111.994	64.8578	54.7225	175.673	44.7507	58.7461	28.296	26.9964	44.6751	49.9808	83.0896	86.5171	122.67	68.8464	39.1085	65.1547	97.4256	75.0251
ENSGALG00000000611	350.621	458.144	450.794	514.056	467.69	480.844	502.606	417.881	532.633	378.464	299.486	761.146	335.131	521.148	489.299	472.546	422.834	361.389	383.885	381.089	381.308	397.945	331.538	298.433
ENSGALG00000000613	657.641	781.54	587.333	638.333	732.23	653.222	568.163	611.634	504.177	482.217	533.567	671.749	415.597	378.536	526.528	537.067	969.379	910.232	1118.46	949.246	680.488	601.428	757.593	819.441
ENSGALG00000000615	530.473	359.857	494.14	446.268	399.601	396.167	389.246	597.677	322.498	426.803	185.888	330.766	391.723	163.152	302.089	312.607	219.726	277.576	173.181	192.631	364.687	359.854	197.759	262.588
ENSGALG00000000616	499.589	317.055	576.496	851.11	2974.69	1524.18	232.182	342.351	97.0413	183.926	127.368	169.853	314.793	210.689	117.006	89.9655	11.0786	8.11098	1.44318	3.47709	19.5542	13.0309	6.54351	10.0033
ENSGALG00000000618	165.319	131.578	187.47	182.65	170.779	157.257	150.235	183.08	291.854	135.587	224.901	220.937	224.599	228.296	232.949	222.642	164.333	187.454	175.346	196.108	218.03	173.412	212.301	183.395
ENSGALG00000000619	38.1505	20.6085	35.7601	30.1278	114.969	105.846	12.292	21.3456	67.8559	97.8582	42.4558	54.9149	206.914	107.986	51.0573	89.0567	20.3108	26.1354	38.2442	30.5984	29.3314	16.0381	27.6281	22.5075
ENSGALG00000000620	244.345	198.159	146.291	235.373	75.9019	178.426	23.2182	59.1109	30.6446	23.5803	42.4558	29.3731	145.901	28.1701	19.1465	21.8098	67.3949	126.171	24.534	34.7709	179.899	57.1357	45.0775	3.33445
ENSGALG00000000621	351.529	164.868	176.633	224.076	320.351	308.466	36.876	105.907	86.0968	76.636	52.7829	97.0588	169.776	197.191	90.414	118.136	676.719	748.913	1062.9	980.54	250.294	289.688	815.757	813.606
ENSGALG00000000623	2844.93	982.869	2268.06	2284.06	841.618	966.224	1414.95	2178.89	170.734	311.26	195.067	552.98	1043.41	252.358	117.006	155.395	553.008	565.966	640.049	770.524	545.564	685.628	770.68	838.614
ENSGALG00000000624	168.952	55.4846	112.699	131.809	178.593	119.455	57.3626	91.9503	198.46	791.119	211.132	251.587	314.793	282.288	171.255	157.212	239.113	231.613	194.829	264.955	146.657	222.528	249.38	185.896
ENSGALG00000000625	272.503	202.915	261.157	267.384	190.871	173.89	223.987	277.493	151.034	357.241	258.177	234.985	326.288	197.778	125.516	141.764	93.245	58.5793	92.3633	78.5823	99.7267	146.348	69.0704	74.1915
ENSGALG00000000627	279.77	266.326	225.397	257.969	252.262	272.176	269.058	292.271	169.275	330.124	203.1	330.766	320.098	174.89	171.255	184.475	189.26	142.393	145.039	133.52	286.47	241.574	156.317	186.729
ENSGALG00000000628	4113.89	1735.87	3706.05	3276.4	1207.73	1199.09	3501.85	4426.75	1630	2261.35	1686.76	2540.13	1229.99	2523.58	1515.76	1579.39	1325.74	994.946	1168.25	1417.26	921.005	1520.61	1663.51	1482.16
ENSGALG00000000629	131.71	160.113	86.6912	109.213	78.1343	98.2857	51.8995	68.9627	121.119	120.26	168.676	167.299	127.332	120.897	109.56	117.228	92.3218	106.344	154.42	136.997	139.813	98.2333	98.1526	103.368
ENSGALG00000000630	1.81669	1.58527	0	0	1.1162	0	0	0	0	1.17901	3.44237	11.4938	6.18975	8.21629	0	0.908742	0	0	0	0	1.95542	2.00476	0	0
ENSGALG00000000632	497.773	153.771	431.289	485.811	152.92	205.644	177.551	302.944	203.568	288.859	193.92	306.502	226.368	82.1629	127.643	139.038	70.1646	96.4305	46.9033	109.876	186.743	165.393	45.8046	82.5276
ENSGALG00000000634	336.087	209.256	354.35	305.044	250.03	272.176	329.152	299.66	321.769	433.877	263.915	295.008	342.205	253.531	314.853	315.334	212.34	183.849	199.158	299.725	245.406	314.747	262.467	250.917
ENSGALG00000000636	237.078	279.008	250.321	182.65	241.1	243.446	346.907	204.425	468.425	251.13	449.802	273.297	248.474	625.612	365.911	363.497	199.415	191.059	225.136	262.173	175.988	176.419	258.832	259.253
ENSGALG00000000637	304.295	180.721	302.336	273.033	203.149	189.011	241.743	278.314	283.098	495.186	248.998	508.282	323.635	366.212	274.433	269.896	183.72	228.91	220.085	225.316	250.294	236.562	245.018	240.914
ENSGALG00000000638	456.897	118.895	382.525	419.906	482.2	344.756	132.48	270.104	288.205	867.755	255.882	426.548	761.339	473.024	292.516	224.459	285.274	308.217	199.158	312.243	450.725	536.273	332.992	405.969
ENSGALG00000000639	0	0	1.08364	0	3.34861	3.02418	19.1209	7.38887	0.729634	0	4.58982	5.10836	59.2447	22.8882	8.50955	7.26994	1.84644	0	1.44318	0	1.95542	1.00238	2.18117	3.33445
ENSGALG00000000641	426.922	134.748	454.045	480.162	385.091	368.949	132.48	223.308	246.616	821.773	247.85	326.935	310.372	323.37	182.955	229.003	237.267	330.748	173.903	290.685	264.96	303.721	258.832	310.104
ENSGALG00000000642	78.1176	9.51164	113.782	56.4896	55.8102	33.2659	50.5338	17.2407	180.22	268.815	205.394	219.659	216.641	349.779	179.764	129.041	43.3912	48.6659	52.676	89.709	30.3091	35.0833	70.5245	57.5193
ENSGALG00000000643	103.551	84.0195	138.706	107.33	132.828	99.7978	260.863	150.24	175.842	139.124	164.086	134.094	124.679	312.219	122.325	185.383	89.5521	100.937	124.835	159.946	45.9525	93.2214	165.042	153.385
ENSGALG00000000644	70.8509	28.5349	5.4182	22.5959	7.81343	16.633	9.56044	9.85182	12.4038	25.9383	25.244	68.9628	22.1062	53.9928	30.8471	14.5399	27.6965	23.4317	34.6363	6.95419	5.86627	11.0262	21.0846	19.1731
ENSGALG00000000645	18.1669	17.438	27.091	45.1917	54.694	71.0681	10.9262	9.03084	18.2408	64.8458	43.6033	63.8545	63.666	93.3136	34.0382	29.9885	4.61609	12.6171	36.0794	15.2992	3.91085	15.0357	21.0846	20.8403
ENSGALG00000000650	354.254	120.481	209.143	237.256	193.103	202.62	176.185	224.95	224.727	584.791	148.022	317.995	395.26	245.902	176.573	232.638	197.569	361.389	226.579	216.275	615.959	561.333	294.458	323.442
ENSGALG00000000652	607.682	242.547	554.824	591.258	631.772	706.145	211.695	336.604	634.052	1371.19	554.221	864.59	1327.26	780.548	451.006	545.245	677.642	729.988	581.6	661.343	1119.48	1102.62	730.692	905.303
ENSGALG00000000653	0.908344	3.17055	0	0	0	1.51209	12.292	0	9.48524	0	14.9169	20.4334	11.4952	16.4326	9.57324	1.81748	1.84644	0	2.16477	0	6.84399	6.01428	0.727057	0.833612
ENSGALG00000000654	1.81669	1.58527	1.08364	3.76598	2.23241	1.51209	4.09733	0.820985	1.45927	0	1.14746	15.3251	1.7685	4.69502	4.25478	6.3612	0.923218	0	1.44318	0	2.93314	0	4.36234	1.66722
ENSGALG00000000656	0	0	0	0	0	0	0	0	0	0	0	16.6022	7.95825	0	0	0	1.84644	1.80244	0	0	0	0	0	1.66722
ENSGALG00000000657	494.139	418.512	601.42	583.726	360.534	367.437	674.694	747.917	747.875	1121.24	721.749	657.701	597.753	739.466	528.656	632.485	299.123	341.562	351.414	406.124	367.62	452.073	367.164	368.457
ENSGALG00000000660	505.04	575.454	412.867	459.449	488.898	532.255	441.146	458.931	341.469	591.865	198.51	284.791	435.935	247.663	329.745	323.512	255.731	345.167	270.596	268.432	409.661	353.84	201.395	261.754
ENSGALG00000000667	47.2339	38.0465	49.8474	45.1917	121.666	179.938	79.2151	53.364	8.02597	0	10.3271	21.7105	29.1802	24.6489	35.1019	17.2661	97.8611	26.1354	94.5281	85.5365	15.6434	21.05	60.3457	80.8604
ENSGALG00000000668	634.024	570.698	665.355	627.035	340.442	399.191	692.449	651.041	468.425	175.673	446.36	455.921	225.484	448.375	461.643	428.018	350.823	336.155	367.289	351.186	317.757	368.876	341.717	320.107
ENSGALG00000000669	464.164	248.888	438.874	512.173	485.549	415.824	199.403	301.302	363.358	370.211	398.167	507.005	316.561	522.322	223.376	378.946	326.819	310.921	353.578	387.348	303.091	295.702	364.255	382.628
ENSGALG00000000670	110.818	76.0931	128.953	105.447	133.945	96.7736	122.92	126.432	138.63	45.9816	109.008	84.2879	64.5502	187.801	155.299	166.3	103.4	79.3073	95.9713	82.7548	84.0833	92.219	138.868	94.1982
ENSGALG00000000671	594.966	551.675	671.857	466.981	769.065	521.67	1054.38	597.677	1001.06	539.989	1049.92	763.7	535.855	1524.12	873.293	995.982	391.444	333.451	522.43	405.429	300.158	318.757	517.664	400.968
ENSGALG00000000672	207.103	82.4342	182.052	199.597	213.195	137.6	113.36	146.135	167.816	180.389	255.882	403.56	148.554	165.5	127.643	176.296	124.634	141.491	160.193	214.884	66.4844	106.252	174.494	152.551
ENSGALG00000000673	315.196	129.992	173.382	201.48	147.339	157.257	122.92	198.678	118.93	277.068	154.906	348.646	120.258	123.831	139.344	117.228	222.496	232.515	259.05	250.351	103.638	161.383	208.665	210.07
ENSGALG00000000674	154.419	96.7016	70.4366	129.926	285.748	170.866	83.3124	92.7713	53.2633	35.3704	118.188	203.057	97.2675	117.963	56.3758	69.0644	198.492	164.923	239.567	162.728	99.7267	118.281	179.583	155.886
ENSGALG00000000675	1263.51	670.57	1012.12	1041.29	827.108	810.479	880.926	1323.43	477.181	470.427	421.116	435.488	677.335	424.313	444.624	488.903	474.534	530.818	448.107	414.47	721.552	782.859	466.77	556.02
ENSGALG00000000678	644.016	388.392	404.198	502.758	517.919	509.574	490.314	675.671	110.175	146.198	39.0135	97.0588	146.785	135.569	87.2229	115.41	402.523	549.744	290.8	358.836	461.48	369.878	364.255	437.647
ENSGALG00000000680	24.5253	11.0969	23.8401	22.5959	77.0181	24.1934	9.56044	4.92591	9.48524	34.1914	18.3593	16.6022	30.9487	26.4095	14.8917	11.8136	7.38574	9.91342	2.88635	2.08626	3.91085	4.00952	2.90823	2.50084
ENSGALG00000000681	71.7592	80.8489	52.0147	82.8515	367.231	229.837	107.896	85.3825	137.901	80.173	98.6811	131.54	85.7722	132.048	156.363	128.133	108.94	95.5293	128.443	117.526	67.4622	108.257	125.054	112.538
ENSGALG00000000684	28.1587	42.8024	5.4182	9.41494	25.6727	31.7538	9.56044	8.20985	69.3152	241.698	109.008	53.6378	15.0322	32.8652	88.2866	65.4294	27.6965	30.6415	23.0908	10.4313	15.6434	21.05	10.9058	15.005
ENSGALG00000000685	684.892	410.586	669.689	645.865	1043.65	784.774	685.62	880.917	550.874	700.335	491.111	632.159	870.102	933.723	543.548	591.591	616.71	784.962	563.561	593.888	725.463	807.918	764.863	695.233
ENSGALG00000000687	22.7086	44.3876	36.8438	37.6598	63.6237	48.3868	83.3124	45.1542	51.804	50.6976	48.1931	49.8065	81.351	98.0086	68.0764	68.1557	44.3145	43.2585	57.7271	63.9785	32.2645	49.1166	63.981	46.6823
ENSGALG00000000690	0	6.34109	0	0	2.23241	6.04835	4.09733	0.820985	0	0	0	5.10836	17.685	9.39005	2.12739	4.54371	11.0786	32.4439	23.0908	23.6442	4.88856	4.00952	4.36234	5.00167
ENSGALG00000000692	15.4419	12.6822	6.50184	13.1809	34.6023	34.778	0	6.56788	14.5927	5.89507	1.14746	14.048	16.8007	18.7801	2.12739	8.17868	12.0018	13.5183	25.2556	22.2534	1.95542	5.0119	11.6329	13.3378
ENSGALG00000000693	686.708	199.744	655.602	721.184	415.228	371.974	241.743	407.209	567.655	2422.88	585.202	781.579	873.639	1210.14	469.089	529.797	442.221	556.052	502.226	619.618	577.828	623.48	665.257	658.554
ENSGALG00000000694	4770.63	1878.55	4984.74	4931.54	3770.54	3155.73	2174.32	3613.98	2006.49	3987.43	2154.92	3110.99	6236.61	3930.91	1895.5	2081.93	2492.69	2322.44	1713.05	2647.46	3255.78	4606.94	2631.22	3117.71
ENSGALG00000000695	152.602	131.578	76.9384	154.405	241.1	311.49	109.262	124.79	32.8335	55.4137	34.4237	35.7585	41.5597	36.9733	37.2293	48.1633	96.9379	56.7768	170.295	159.251	18.5765	19.0452	127.235	87.5293
ENSGALG00000000699	1344.35	535.822	1087.97	1046.94	796.97	727.314	594.113	981.077	610.703	774.613	608.151	924.613	557.962	773.505	419.095	541.61	521.618	618.237	498.618	613.359	508.41	663.576	688.523	664.389
ENSGALG00000000701	1518.75	1479.06	1754.41	1476.26	751.206	872.475	1808.29	1060.71	2374.23	1552.76	2107.87	2241.29	460.694	1365.08	2249.71	2830.73	1348.82	1188.71	1527.6	1200.29	734.262	846.009	1283.98	1280.43
ENSGALG00000000703	174.402	117.31	131.12	88.5004	135.061	222.277	259.498	127.253	159.79	357.241	246.703	169.853	199.84	318.088	179.764	179.022	371.134	309.118	292.965	264.955	270.826	242.576	343.171	375.126
ENSGALG00000000706	94.4678	98.2869	62.8511	80.9685	80.3667	49.8989	65.5573	73.8887	131.334	102.574	107.861	100.89	83.1195	265.269	111.688	121.771	57.2395	75.7024	58.4487	71.6281	42.0416	37.0881	71.9786	82.5276
ENSGALG00000000707	520.481	577.039	520.147	434.97	462.109	452.114	584.553	630.517	564.737	746.316	579.465	683.243	636.66	661.999	691.401	556.15	537.313	524.51	484.908	415.86	879.941	713.695	437.688	459.32
ENSGALG00000000708	733.034	1292	1080.39	1001.75	655.212	610.883	1494.16	1004.89	738.389	1391.24	1263.35	1136.61	555.309	342.737	715.866	798.784	476.381	445.202	475.527	411.688	605.204	661.571	415.876	523.509
ENSGALG00000000710	328.821	199.744	295.834	348.353	246.681	254.031	251.303	339.888	453.103	702.693	371.775	380.573	567.688	594.508	379.739	442.558	308.355	367.698	399.039	491.661	181.855	332.79	502.396	435.146
ENSGALG00000000712	206.194	77.6784	152.793	114.862	70.3209	87.7011	122.92	137.925	79.5301	119.08	65.4049	139.203	53.9392	121.484	52.121	92.6917	108.94	112.652	93.0849	134.216	112.437	133.317	115.602	136.712
ENSGALG00000000713	695.792	469.241	597.086	555.481	857.245	692.536	603.674	545.955	415.162	577.717	358.006	627.051	421.787	360.93	374.42	428.018	1232.5	1256.3	1294.53	1027.83	779.237	954.266	1299.25	1008.67
ENSGALG00000000719	2233.62	1720.02	1379.47	1640.08	964.401	1229.33	1360.31	1670.7	1856.19	5021.42	2984.53	3321.71	2682.81	1962.52	2480.53	2586.28	2506.54	2158.42	2274.45	2666.24	2476.55	2374.64	2571.6	2857.62
ENSGALG00000000720	1328	496.19	920.01	1020.58	4214.79	3506.53	464.364	925.25	1685.45	1558.66	1084.35	1999.92	3992.39	4136.9	1311.53	1254.97	2649.64	4309.63	1451.84	1617.54	4794.7	5122.16	1907.8	1882.3
ENSGALG00000000721	542.282	307.543	316.423	308.81	783.576	489.916	561.334	621.486	1390.68	1674.2	1279.41	1505.69	498.717	2272.39	1337.06	1391.28	601.015	620.039	598.919	584.847	647.246	540.283	781.586	831.945
ENSGALG00000000722	1.81669	1.58527	2.16728	0	1.1162	0	0	1.64197	9.48524	0	28.6864	3.83127	8.8425	12.9113	1.06369	9.99617	1.84644	3.60488	10.8238	3.47709	0	1.00238	2.90823	4.16806
ENSGALG00000000723	138.068	185.477	163.63	169.469	305.84	240.422	189.843	176.512	150.305	128.513	117.04	272.02	212.22	240.033	162.745	189.927	287.121	529.917	323.993	321.283	584.672	421	305.364	280.927
ENSGALG00000000724	645.833	637.28	480.053	561.13	725.533	627.516	981.994	912.114	407.865	187.463	258.177	291.176	165.355	353.888	332.936	381.672	823.51	635.36	528.924	484.011	551.43	459.09	606.365	497.667
ENSGALG00000000725	780.268	621.427	866.912	670.344	287.981	308.466	995.652	591.93	408.595	254.667	450.95	416.331	149.438	325.717	272.306	345.322	320.357	245.132	340.59	319.197	277.67	193.459	351.895	333.445
ENSGALG00000000726	439.639	629.353	455.129	455.683	348.256	385.582	607.771	448.258	474.262	445.668	588.644	674.303	336.015	360.93	526.528	539.793	476.381	475.844	497.896	426.292	570.984	480.14	499.488	482.662
ENSGALG00000000729	515.031	642.036	516.896	466.981	358.302	420.36	680.157	634.621	490.314	392.612	531.272	360.139	335.131	242.381	479.726	437.105	436.682	444.301	411.306	341.451	462.458	478.135	311.907	388.463
ENSGALG00000000730	22.7086	435.95	2.16728	3.76598	7.81343	3.02418	30.0471	4.92591	23.3483	8.2531	8.03219	122.601	53.9392	61.6222	8.50955	10.9049	14.7715	8.11098	12.267	13.213	0.977712	13.0309	7.99762	15.8386
ENSGALG00000000731	76.3009	19.0233	54.182	82.8515	125.015	111.895	23.2182	27.9135	48.1558	55.4137	12.622	61.3003	110.531	42.2552	23.4013	34.5322	151.408	239.724	81.5395	101.531	414.55	217.516	187.581	111.704
ENSGALG00000000733	1.81669	1.58527	2.16728	0	2.23241	0	53.2653	0.820985	0.729634	0	2.29491	2.55418	13.2637	11.1507	8.50955	2.72623	56.3163	27.0366	51.2328	34.7709	7.8217	22.0524	26.9011	36.6789
ENSGALG00000000734	814.785	558.016	742.293	670.344	376.161	453.626	646.013	773.368	446.536	627.236	437.18	381.85	706.515	349.779	503.127	387.124	406.216	541.633	420.686	488.879	817.368	644.53	439.142	546.016
ENSGALG00000000735	0.908344	0	0	0	2.23241	0	0	0	0	21.2223	1.14746	5.10836	0.88425	2.34751	2.12739	0	0	0	0	0	0	0	1.45411	0.833612
ENSGALG00000000736	248.886	82.4342	248.154	254.203	267.889	189.011	65.5573	119.043	488.855	1333.47	579.465	722.833	473.074	875.035	470.153	473.455	249.269	250.539	212.147	299.725	98.7489	186.443	308.272	381.795
ENSGALG00000000737	45.4172	50.7287	31.4256	43.3087	95.9936	89.2132	35.5102	34.4814	24.0779	8.2531	12.622	42.144	63.666	47.5371	30.8471	29.9885	56.3163	70.2951	29.5851	27.8167	30.3091	34.0809	50.894	34.1781
ENSGALG00000000739	182.577	63.4109	158.211	169.469	116.085	80.1407	58.7284	69.7837	80.2597	195.716	65.4049	68.9628	91.0777	103.877	80.8407	59.0682	133.867	167.627	90.1986	109.181	123.192	89.2118	130.87	108.37
ENSGALG00000000740	600.416	149.016	560.242	561.13	303.608	279.736	319.592	551.702	449.454	1210.85	322.435	754.76	359.89	973.044	379.739	367.132	326.819	346.068	265.545	356.75	224.874	322.766	386.067	439.314
ENSGALG00000000742	950.128	489.849	766.133	675.993	762.368	730.338	636.452	853.825	573.492	956.181	467.014	404.837	873.639	652.022	526.528	523.436	872.441	712.865	364.402	582.065	1129.26	940.233	815.03	501.001
ENSGALG00000000745	3.63338	1.58527	0	1.88299	1.1162	0	20.4867	3.28394	3.64817	1.17901	0	2.55418	3.537	33.4521	3.19108	11.8136	0	0.90122	0	0	2.93314	2.00476	0	1.66722
ENSGALG00000000747	927.42	355.101	486.554	446.268	840.502	622.98	308.666	288.166	501.258	767.539	526.682	567.028	400.565	843.344	413.777	486.177	346.207	337.957	371.618	396.389	182.832	276.657	383.886	392.631
ENSGALG00000000748	218.003	82.4342	173.382	222.193	625.075	350.804	46.4364	76.3516	84.6375	411.476	118.188	121.324	187.461	181.345	73.3949	74.5169	45.2377	37.8512	36.801	43.8114	8.79941	38.0904	47.2587	45.0151
ENSGALG00000000750	169.86	150.601	117.033	175.118	261.192	334.171	158.43	110.012	37.941	21.2223	40.1609	15.3251	63.666	88.0317	74.4586	48.1633	149.561	123.467	155.142	111.962	50.841	65.1547	122.873	110.037
ENSGALG00000000751	2613.31	1024.09	1815.1	1773.77	1541.48	1268.64	1241.49	2105.01	899.638	1469.05	827.315	892.686	1373.24	1025.28	670.127	776.975	1255.58	1263.51	1284.43	1346.33	1158.59	1565.72	1382.13	1335.45
ENSGALG00000000753	685.8	431.194	491.973	576.194	696.512	654.734	591.382	725.751	440.699	676.754	492.258	509.559	535.855	605.658	461.643	450.736	483.766	583.089	467.589	552.858	517.21	711.69	543.838	609.371
ENSGALG00000000755	28.1587	79.2636	30.3419	30.1278	59.1589	60.4835	32.7787	18.8827	29.1854	90.7841	56.2253	17.8793	50.4022	31.1045	78.7133	39.0759	141.252	89.2207	132.051	120.307	69.4176	53.1261	119.964	96.699
ENSGALG00000000761	20.8919	31.7055	16.2546	43.3087	43.532	52.9231	31.4129	32.0184	5.10744	7.07409	0	0	13.2637	25.8226	0	9.99617	17.5411	6.30854	22.3692	10.4313	7.8217	8.01904	14.5411	8.33612
ENSGALG00000000764	905.619	667.4	674.024	796.504	485.549	651.71	635.086	827.553	259.02	735.705	322.435	458.475	372.269	276.42	468.025	407.117	651.792	690.334	476.97	575.807	895.585	473.123	652.17	615.206
ENSGALG00000000766	352.438	567.528	429.121	446.268	389.555	432.457	491.68	493.412	428.295	378.464	429.148	494.234	289.15	278.767	461.643	468.911	408.986	464.128	405.533	367.876	435.082	478.135	415.149	412.638
ENSGALG00000000769	138.068	57.0698	97.5276	152.522	219.892	189.011	66.9231	138.746	66.3967	68.3829	55.0778	76.6254	115.837	134.982	40.4204	61.7945	24.0037	36.95	23.0908	44.5068	53.7742	36.0857	31.2634	16.6722
ENSGALG00000000771	121.718	313.884	140.873	133.692	179.709	195.059	135.212	93.5923	692.422	400.865	478.489	223.491	211.336	423.726	586.095	572.508	664.717	563.262	430.067	321.979	322.645	311.74	441.323	375.959
ENSGALG00000000774	570.44	225.109	346.765	352.119	222.125	246.47	208.964	451.542	221.809	466.89	164.086	224.768	85.7722	172.542	277.624	285.345	422.834	504.683	262.658	349.1	461.48	307.731	477.676	565.189
ENSGALG00000000775	4004.89	1962.57	2662.5	3393.14	4945.9	5106.32	1582.94	2808.59	1351.28	1542.15	1090.08	1504.41	1516.49	2021.21	1395.57	1284.96	5367.59	7849.62	3123.04	3196.84	9976.58	6720.96	4857.46	4293.94
ENSGALG00000000776	185.302	128.407	159.295	178.884	236.635	211.692	236.279	235.623	194.812	61.3088	190.478	125.155	130.869	256.466	170.191	167.209	171.719	146.899	239.567	209.321	118.303	169.402	212.301	210.07
ENSGALG00000000777	285.22	321.81	308.837	254.203	299.143	288.809	346.907	330.036	220.349	233.445	290.306	180.07	144.133	181.345	184.019	228.094	239.113	323.538	252.556	262.868	327.534	296.705	262.467	269.257
ENSGALG00000000779	9.08344	82.4342	0	0	11.162	6.04835	21.8524	0	9.48524	1.17901	3.44237	20.4334	4.42125	7.04254	5.31847	0	0.923218	0	0	1.39084	1.95542	7.01666	1.45411	5.00167
ENSGALG00000000780	19.9836	23.7791	8.66912	9.41494	7.81343	7.56044	23.2182	14.7777	256.101	170.957	245.555	222.214	50.4022	120.31	302.089	241.725	264.964	177.54	203.488	145.343	38.1308	35.0833	133.051	118.373
ENSGALG00000000781	70.8509	33.2907	62.8511	35.7768	24.5565	42.3385	30.0471	38.5863	51.0744	157.988	52.7829	61.3003	86.6565	93.3136	41.4841	48.1633	15.6947	13.5183	22.3692	32.6847	24.4428	19.0452	24.7199	31.6773
ENSGALG00000000783	31.7921	14.2675	28.1746	33.8938	33.4861	42.3385	25.9498	26.2715	21.1594	0	9.17964	0	12.3795	8.21629	10.6369	22.7186	213.263	288.39	171.017	159.946	209.23	132.314	180.31	210.07
ENSGALG00000000784	247.07	188.647	221.063	214.661	265.657	189.011	259.498	337.425	235.672	133.229	183.593	143.034	158.281	325.13	191.465	239.908	173.565	200.071	207.818	196.803	161.323	180.428	202.122	213.405
ENSGALG00000000785	63.5841	60.2404	33.5928	39.5427	68.0885	43.8505	28.6813	24.6296	43.778	37.7285	29.8338	116.215	37.1385	103.291	71.2675	55.4333	84.9361	87.4183	126.278	84.1457	19.5542	43.1023	81.4303	97.5327
ENSGALG00000000786	0.908344	0	0	0	3.34861	1.51209	0	0	15.3223	28.2964	6.88473	22.9876	11.4952	49.2978	1.06369	5.45245	3.69287	2.70366	2.16477	3.47709	0.977712	1.00238	4.36234	3.33445
ENSGALG00000000787	1657.73	876.656	1223.43	1304.91	1376.28	1221.77	1412.21	1838.19	1513.99	979.761	1261.05	1489.09	1231.76	1873.31	1019.02	1304.95	831.819	1063.44	830.548	901.958	1046.15	1450.44	986.616	1037.85
ENSGALG00000000788	17.2585	7.92636	19.5055	41.4257	8.92964	9.07253	12.292	7.38887	23.3483	54.2347	20.6542	24.2647	27.4117	45.7765	10.6369	18.1748	0	3.60488	2.16477	0	0	0	5.0894	6.6689
ENSGALG00000000789	190.752	63.4109	145.208	131.809	75.9019	96.7736	61.46	120.685	126.227	253.488	113.598	163.467	127.332	96.248	114.879	119.045	83.0896	103.64	86.5906	101.531	93.8604	123.293	93.7903	78.3596
ENSGALG00000000790	383.321	586.551	450.794	436.853	496.711	491.429	487.582	514.758	536.281	585.97	567.99	517.221	727.737	352.127	577.586	563.42	523.465	729.988	643.657	525.041	914.161	745.771	563.469	531.011
ENSGALG00000000791	743.934	1006.65	744.461	604.439	149.571	275.2	1054.38	945.775	430.484	552.958	409.641	385.681	198.956	140.264	540.356	457.097	277.889	309.118	189.056	255.914	299.18	421	190.489	266.756
ENSGALG00000000793	562.265	210.841	596.002	657.163	269.005	278.224	111.994	147.777	241.509	820.594	347.679	466.138	423.556	203.647	193.592	229.912	168.949	257.749	191.221	222.534	279.626	294.7	191.943	224.242
ENSGALG00000000794	767.551	426.438	609.006	702.354	584.891	564.009	670.597	967.12	558.17	1018.67	577.17	556.811	573.878	524.082	460.579	450.736	360.055	474.041	373.061	423.51	526.987	599.423	444.959	487.663
ENSGALG00000000795	396.947	144.26	281.746	261.735	186.406	202.62	121.554	229.055	406.406	760.464	339.647	449.536	161.818	191.322	287.197	377.128	225.265	232.515	232.352	317.111	155.456	151.359	278.463	306.769
ENSGALG00000000800	135.343	149.016	170.131	160.054	99.3422	119.455	223.987	256.968	266.316	143.84	238.671	102.167	136.174	301.655	223.376	201.741	98.7843	127.072	142.153	125.871	134.924	213.507	154.136	154.218
ENSGALG00000000802	788.443	282.179	629.595	546.066	328.164	362.901	482.119	725.751	416.621	772.255	327.025	309.056	402.334	464.221	320.172	301.702	272.349	355.982	228.744	335.887	476.146	453.076	277.009	333.445
ENSGALG00000000803	0	1.58527	3.25092	1.88299	0	0	0	0.820985	0	0	0	0	0	0	0	0	0	2.70366	0	0	0	0	0	0
ENSGALG00000000804	156.235	139.504	159.295	173.235	94.8774	142.136	101.068	135.463	200.649	135.587	271.947	169.853	136.174	139.09	158.49	199.923	165.256	180.244	130.608	213.494	193.587	187.445	166.496	149.217
ENSGALG00000000806	0.908344	1.58527	1.08364	0	1.1162	12.0967	12.292	2.46296	0.729634	0	0	3.83127	17.685	1.17376	4.25478	0.908742	0.923218	2.70366	0	0	0	1.00238	2.18117	1.66722
ENSGALG00000000807	0	0	0	0	0	0	0	0.820985	0.729634	1.17901	0	0	5.3055	2.34751	0	0	0	0.90122	0	0.695419	0.977712	0	0	0
ENSGALG00000000808	0.908344	0	0	0	0	1.51209	2.73155	1.64197	0	0	0	0	2.65275	1.17376	0	0	0	0	0	0	0	0	0.727057	1.66722
ENSGALG00000000810	7.26676	0	19.5055	16.9469	5.58102	4.53626	8.19466	11.4938	18.9705	20.0433	11.4746	12.7709	7.074	19.9539	14.8917	16.3574	24.9269	26.1354	23.0908	24.3397	4.88856	14.0333	35.6258	32.5109
ENSGALG00000000811	656.733	599.233	695.697	689.174	651.864	688	778.493	837.405	1014.19	1045.79	985.664	1190.25	521.707	1159.67	1077.52	940.548	609.324	659.693	621.288	626.572	498.633	621.476	540.93	646.05
ENSGALG00000000812	1626.84	2885.2	1708.9	1730.47	3123.14	3272.16	2319.09	2403.02	2139.29	2867.36	2670.13	2075.27	2933.06	1849.84	2859.21	2459.06	3008.77	4338.47	2588.34	2787.93	6616.18	3473.25	2819.53	3147.72
ENSGALG00000000814	1569.62	1864.28	1978.73	1886.75	1251.27	1232.35	1924.38	1734.74	1791.98	1406.56	2244.42	1652.55	1257.4	1041.12	1771.05	1628.47	1800.28	1521.26	1551.42	1513.93	1673.84	1774.21	1428.67	1497.17
ENSGALG00000000816	243.436	134.748	138.706	96.0324	164.082	196.571	135.212	76.3516	154.682	191	156.054	150.697	165.355	108.572	89.3503	130.859	216.956	305.513	269.153	227.402	189.676	225.536	237.747	230.911
ENSGALG00000000817	133.527	57.0698	133.288	73.4365	110.504	84.6769	113.36	150.24	489.584	1021.03	352.269	634.714	358.121	999.453	356.337	421.656	100.631	106.344	182.562	238.529	68.4399	85.2023	170.858	181.728
ENSGALG00000000818	4.54172	7.92636	4.33456	5.64896	40.1834	36.2901	13.6578	9.03084	1.45927	0	10.3271	8.93963	8.8425	12.3244	2.12739	8.17868	9.23218	18.0244	7.93747	16.69	4.88856	9.02142	9.45173	9.16974
ENSGALG00000000819	5.45007	33.2907	0	1.88299	12.2783	15.1209	2.73155	3.28394	9.48524	12.9692	34.4237	10.2167	18.5692	28.757	10.6369	3.63497	10.1554	17.1232	4.32953	2.78167	28.3537	17.0405	10.1788	6.6689
ENSGALG00000000820	1.81669	0	0	0	1.1162	0	2.73155	0	4.3778	0	0	6.38545	0	0.586878	2.12739	1.81748	8.30896	23.4317	14.4318	20.1671	1.95542	5.0119	29.8093	38.3462
ENSGALG00000000823	2923.96	1851.6	2778.45	2619.24	1386.33	1542.33	3280.6	3925.95	1771.55	2134.02	1668.4	2149.34	1650.89	1119.18	1377.48	1379.47	1044.16	1216.65	1211.55	1292.09	1351.2	1923.57	1126.21	1410.47
ENSGALG00000000824	2.72503	7.92636	10.8364	1.88299	5.58102	12.0967	65.5573	4.10493	7.29634	15.3272	3.44237	0	17.685	25.2358	2.12739	4.54371	32.3126	40.5549	43.2953	63.9785	24.4428	26.0619	23.2658	18.3395
ENSGALG00000000826	15.4419	12.6822	8.66912	20.7129	46.8806	22.6813	8.19466	10.6728	29.1854	17.6852	34.4237	163.467	18.5692	19.367	17.0191	23.6273	5.53931	7.20976	18.0397	19.4717	11.7325	3.00714	17.4494	26.6756
ENSGALG00000000830	426.922	348.76	369.521	335.172	399.601	316.026	503.972	506.548	568.385	334.84	572.58	556.811	314.793	420.792	361.656	496.173	255.731	201.873	260.493	259.391	261.049	243.578	247.199	209.237
ENSGALG00000000833	951.037	616.671	766.133	790.855	776.879	680.44	703.375	966.299	734.741	1164.87	877.803	1347.33	748.959	972.457	690.337	796.058	555.777	624.545	585.93	624.486	713.73	857.035	652.897	693.566
ENSGALG00000000834	1477.88	973.358	1175.75	1069.54	1062.63	1158.26	983.36	1158.41	2428.95	1917.08	1827.9	2274.5	1282.16	2069.33	1992.3	2308.21	1847.36	1715.92	1583.17	1773.32	1417.68	1914.55	2005.95	1996.5
ENSGALG00000000835	717.592	309.128	677.275	657.163	567.032	564.009	443.878	800.46	390.354	492.828	292.601	556.811	554.425	523.495	403.14	460.732	448.684	478.548	367.289	455.499	494.722	467.109	433.326	439.314
ENSGALG00000000836	259.787	58.6551	337.012	331.406	156.269	108.87	105.165	208.53	102.878	575.359	168.676	256.695	198.072	337.455	45.7388	65.4294	52.6234	91.9244	96.6929	121.698	58.6627	83.1976	90.155	118.373
ENSGALG00000000837	0	1.58527	0	0	4.46482	3.02418	1.36578	0.820985	9.48524	8.2531	16.0644	8.93963	6.18975	2.93439	8.50955	7.26994	4.61609	3.60488	2.16477	3.47709	6.84399	1.00238	2.18117	3.33445
ENSGALG00000000838	143.518	177.551	192.888	175.118	87.064	131.552	232.182	206.067	265.587	91.9631	200.805	128.986	103.457	160.218	162.745	162.665	86.7825	101.838	78.6532	87.6228	81.1501	138.328	92.3362	86.6957
ENSGALG00000000839	0	1.58527	0	0	0	0	0	0.820985	0	0	0	3.83127	0.88425	4.10815	11.7006	1.81748	0	0.90122	0	0	0	0	0	0.833612
ENSGALG00000000840	1543.28	1234.93	1374.06	1404.71	1184.29	1191.53	1748.19	2018.8	1394.33	2110.44	1079.76	1250.27	802.899	799.328	1353.02	1396.74	977.688	1010.27	865.185	931.861	1131.21	1163.76	918.272	972.826
ENSGALG00000000842	180.761	168.039	151.71	218.427	73.6695	105.846	49.168	72.2467	78.0708	130.871	106.713	47.2523	134.406	96.8349	123.388	99.9617	100.631	106.344	81.5395	113.353	143.724	70.1666	83.6115	77.526
ENSGALG00000000843	1079.11	822.757	1067.39	852.993	732.23	677.415	1444.99	1382.54	791.653	616.625	961.567	1081.7	586.258	983.608	756.286	766.979	518.849	402.845	484.186	397.084	593.471	649.542	593.278	490.998
ENSGALG00000000844	25.4336	14.2675	20.5892	20.7129	24.5565	34.778	49.168	36.9443	123.308	228.729	90.6489	95.7817	61.0132	212.45	134.025	126.315	21.234	27.9378	33.9147	29.903	24.4428	15.0357	34.8987	25.842
ENSGALG00000000845	183.486	225.109	198.306	184.533	160.733	154.233	349.639	236.444	135.712	89.6051	95.2388	146.865	119.374	149.654	119.134	119.045	152.331	204.577	204.931	180.113	185.765	128.305	197.759	153.385
ENSGALG00000000846	116.268	34.876	86.6912	109.213	194.22	140.624	64.1915	105.086	129.875	157.988	127.368	112.384	288.265	199.539	148.917	154.486	134.79	116.257	129.886	121.003	160.345	138.328	186.854	195.899
ENSGALG00000000847	267.962	413.756	309.921	288.097	178.593	213.204	428.854	348.098	336.361	317.155	265.062	246.478	266.159	291.678	406.331	358.044	285.274	232.515	306.675	269.127	248.339	271.645	297.366	270.924
ENSGALG00000000848	1136.34	1169.93	996.949	1043.18	982.26	1075.09	1302.95	1244.61	1137.5	1286.31	907.637	879.915	599.521	1190.78	1087.1	1124.11	713.648	837.233	831.992	755.225	782.17	867.059	878.284	848.617
ENSGALG00000000850	28.1587	6.34109	10.8364	13.1809	29.0213	37.8022	21.8524	5.7469	13.1334	9.43212	3.44237	6.38545	30.0645	27.5833	3.19108	11.8136	55.3931	66.6902	59.8919	80.6686	11.7325	19.0452	67.6163	73.3579
ENSGALG00000000852	87.2011	15.8527	62.8511	79.0855	477.736	322.075	46.4364	76.3516	177.301	490.47	119.335	143.034	728.622	1013.54	308.471	277.166	162.486	206.379	98.1361	157.86	296.247	293.697	250.107	231.744
ENSGALG00000000853	49.9589	87.19	58.5166	52.7237	103.807	84.6769	50.5338	67.3208	153.223	137.945	154.906	173.684	103.457	325.717	219.121	179.931	96.9379	123.467	166.687	124.48	69.4176	88.2095	148.32	111.704
ENSGALG00000000855	350.621	526.311	411.783	344.587	364.999	411.288	426.122	395.715	276.531	233.445	246.703	454.644	217.525	225.361	298.898	324.421	427.45	471.338	365.124	374.135	527.965	427.014	293.731	297.6
ENSGALG00000000856	646.741	643.621	572.162	602.556	395.136	468.747	636.452	778.294	837.62	884.261	1006.32	777.748	614.554	623.265	912.649	833.317	649.022	728.185	704.992	621.009	641.379	881.092	659.44	653.552
ENSGALG00000000857	704.875	410.586	520.147	578.077	630.656	568.545	428.854	657.609	412.243	274.71	347.679	375.464	638.428	262.335	324.427	304.429	398.83	510.09	353.578	372.744	568.051	664.578	415.876	454.319
ENSGALG00000000860	292.487	524.725	406.365	348.353	433.087	370.462	397.441	407.209	332.713	281.785	229.491	309.056	218.41	360.93	322.299	384.398	358.209	395.635	303.789	332.41	456.592	369.878	359.893	389.297
ENSGALG00000000862	157.144	279.008	224.313	229.725	229.938	207.156	305.934	243.012	281.639	145.019	271.947	218.382	253.78	300.482	263.796	254.448	204.954	212.688	189.778	219.752	170.122	238.566	224.66	235.079
ENSGALG00000000863	69.0342	107.799	73.6875	84.7345	78.1343	81.6527	96.9702	71.4257	68.5856	30.6544	53.9304	120.046	41.5597	62.2091	73.3949	80.8781	57.2395	34.2463	44.0169	61.8923	50.841	38.0904	34.8987	25.0084
ENSGALG00000000864	156.235	266.326	195.055	227.842	174.128	226.813	267.692	195.394	350.954	297.112	336.204	342.26	286.497	402.012	468.025	354.409	288.967	317.229	246.062	283.731	358.82	327.778	258.105	278.427
ENSGALG00000000865	247.978	98.2869	205.892	212.778	579.31	367.437	137.943	198.678	396.921	723.915	364.891	338.429	499.601	745.922	539.293	436.196	353.593	341.562	198.437	291.38	447.792	337.802	227.569	205.902
ENSGALG00000000866	75.3926	69.752	44.4292	79.0855	366.115	198.084	53.2653	61.5739	80.2597	45.9816	122.778	39.5898	34.4857	63.9697	84.0318	77.2431	64.6253	38.7524	99.5792	82.0594	41.0639	25.0595	37.8069	30.01
ENSGALG00000000868	325.187	145.845	224.313	263.618	244.449	266.127	181.648	201.962	159.06	271.173	120.483	312.887	174.197	263.508	122.325	153.577	176.335	174.837	128.443	168.291	272.782	181.431	152.682	168.39
ENSGALG00000000869	602.232	201.33	392.278	433.087	111.62	184.475	327.787	365.338	64.2078	84.8891	29.8338	47.2523	98.1517	122.658	45.7388	93.6005	105.247	113.554	148.647	165.51	103.638	133.317	207.211	230.077
ENSGALG00000000870	8.1751	0	5.4182	7.53195	8.92964	15.1209	0	7.38887	29.915	5.89507	22.9491	16.6022	12.3795	16.4326	3.19108	11.8136	6.46253	15.3207	20.2045	12.5175	4.88856	9.02142	8.72468	5.83529
ENSGALG00000000871	9.99179	4.75582	2.16728	7.53195	34.6023	43.8505	0	0.820985	4.3778	12.9692	26.3915	8.93963	13.2637	8.80317	6.38216	1.81748	7.38574	7.20976	5.05112	0.695419	25.4205	20.0476	3.63528	1.66722
ENSGALG00000000874	158.96	85.6047	82.3566	65.9046	42.4158	42.3385	46.4364	52.543	105.067	249.951	99.8286	76.6254	35.37	85.6842	73.3949	119.045	120.018	126.171	108.96	126.566	16.6211	63.1499	80.7033	66.689
ENSGALG00000000875	471.431	337.663	459.463	444.385	455.412	365.925	609.137	490.949	489.584	436.235	557.663	570.859	368.732	663.172	431.86	446.192	363.748	299.205	292.243	281.645	353.932	430.021	379.524	326.776
ENSGALG00000000878	1385.23	453.388	1026.21	1041.29	822.643	707.657	756.641	1355.45	569.844	1439.58	767.647	991.022	939.957	308.111	429.732	523.436	218.803	234.317	118.341	212.103	519.165	660.569	207.938	230.911
ENSGALG00000000880	64.4925	77.6784	75.8548	82.8515	43.532	46.8747	46.4364	58.2899	77.3412	36.5495	91.7964	177.515	107.878	59.2747	75.5223	92.6917	32.3126	47.7646	43.2953	46.5931	49.8633	51.1214	37.0799	55.852
ENSGALG00000000881	70.8509	47.5582	74.7712	52.7237	44.6482	61.9956	71.0204	59.1109	86.8264	77.815	94.0913	117.492	120.258	103.877	76.586	61.7945	48.9306	83.8134	80.8179	72.3235	69.4176	95.2261	61.0727	50.8504
ENSGALG00000000882	83.5677	58.6551	69.353	77.2025	100.458	80.1407	39.6075	54.185	111.634	61.3088	105.566	104.721	110.531	212.45	52.121	45.4371	127.404	109.048	147.204	165.51	51.8188	74.1761	106.15	38.3462
ENSGALG00000000883	912.886	665.815	731.457	1014.93	1980.15	1566.52	725.228	971.225	646.456	565.927	736.666	914.396	945.263	605.071	749.904	794.241	844.744	902.121	622.009	621.704	981.623	1185.82	923.362	874.459
ENSGALG00000000884	9.08344	22.1938	14.0873	15.0639	8.92964	12.0967	13.6578	13.1358	5.83707	0	16.0644	169.853	18.5692	9.97693	10.6369	9.08742	48.0073	35.1476	48.3464	48.6793	24.4428	13.0309	40.7152	24.1748
ENSGALG00000000886	17.2585	9.51164	13.0037	3.76598	29.0213	12.0967	19.1209	22.1666	10.2149	17.6852	4.58982	0	5.3055	33.4521	8.50955	8.17868	16.6179	26.1354	30.3067	15.9946	11.7325	26.0619	18.1764	15.8386
ENSGALG00000000887	8.1751	3.17055	1.08364	1.88299	1.1162	6.04835	4.09733	7.38887	8.75561	3.53704	6.88473	7.66254	32.7172	12.9113	7.44586	2.72623	0.923218	4.5061	0.721589	3.47709	3.91085	5.0119	1.45411	0
ENSGALG00000000889	804.793	637.28	576.496	636.45	920.869	819.552	688.352	850.541	1071.1	1166.05	1202.53	1203.02	901.935	1048.16	1137.09	1263.15	923.218	1171.59	839.208	794.864	1071.57	1096.6	939.357	1014.51
ENSGALG00000000890	564.99	611.915	681.61	555.481	390.672	453.626	868.634	733.14	450.914	288.859	419.969	541.486	362.542	425.487	430.796	473.455	405.293	412.759	386.771	342.841	445.837	434.031	388.975	400.968
ENSGALG00000000891	101.735	42.8024	83.4403	118.628	126.131	108.87	50.5338	93.5923	117.471	374.927	122.778	185.178	172.429	239.446	122.325	129.95	96.0147	128.874	105.352	123.089	131.991	125.298	147.592	148.383
ENSGALG00000000892	0.908344	3.17055	0	1.88299	21.2079	15.1209	0	12.3148	1.45927	0	0	1.27709	48.6337	5.86878	5.31847	0	0.923218	1.80244	0	0	12.7103	11.0262	0	0
ENSGALG00000000893	4.54172	6.34109	2.16728	0	16.7431	7.56044	5.46311	8.20985	11.6741	36.5495	12.622	8.93963	87.5407	161.978	39.3567	28.171	0	0	2.88635	9.04044	1.95542	0	0.727057	1.66722
ENSGALG00000000894	112.635	122.066	75.8548	67.7876	186.406	173.89	53.2653	61.5739	5.83707	3.53704	19.5067	0	36.2542	14.0851	19.1465	16.3574	22.1572	18.9256	20.2045	8.34502	9.77712	12.0286	14.5411	8.33612
ENSGALG00000000895	1518.75	1331.63	1492.17	1431.07	1078.25	1144.65	1517.38	1898.94	1097.37	1169.58	977.632	1335.84	900.166	439.572	1021.15	921.465	1063.55	1350.93	1012.39	1021.57	1076.46	1468.49	897.188	988.664
ENSGALG00000000897	22.7086	17.438	5.4182	7.53195	33.4861	33.2659	4.09733	4.92591	3.64817	3.53704	0	17.8793	3.537	17.6063	6.38216	2.72623	121.865	273.971	129.164	142.561	85.061	64.1523	90.155	70.8571
ENSGALG00000000898	415.113	266.326	269.826	256.086	238.868	279.736	258.132	343.172	600.489	672.038	631.1	803.289	302.413	395.556	432.923	385.307	487.459	437.091	501.504	460.367	461.48	395.94	406.425	406.803
ENSGALG00000000899	2.72503	11.0969	8.66912	11.2979	1.1162	1.51209	8.19466	1.64197	2.91854	4.71606	10.3271	20.4334	2.65275	6.45566	2.12739	2.72623	32.3126	28.839	43.2953	35.4664	3.91085	8.01904	21.8117	23.3411
ENSGALG00000000900	0	0	0	0	0	0	0	0	0	0	1.14746	0	0.88425	0	0	0	0	0	0	1.39084	0.977712	1.00238	0	0
ENSGALG00000000901	0	3.17055	0	7.53195	52.4616	36.2901	1.36578	0.820985	5.10744	0	1.14746	43.4211	11.4952	18.7801	15.9554	20.9011	0	2.70366	0	0	0	0	0.727057	0.833612
ENSGALG00000000902	32.7004	38.0465	32.5092	41.4257	90.4126	61.9956	24.584	43.5122	24.8075	17.6852	53.9304	67.6858	24.759	19.367	10.6369	30.8972	0.923218	3.60488	3.60794	4.86793	0	11.0262	7.99762	10.837
ENSGALG00000000903	233.445	215.597	363.019	310.693	188.639	252.519	155.699	192.932	238.59	62.4878	271.947	203.057	185.692	177.824	180.828	175.387	253.885	280.279	290.8	299.03	238.562	177.421	250.107	290.931
ENSGALG00000000904	128.985	98.2869	76.9384	96.0324	113.853	92.2374	49.168	82.9195	145.927	747.495	131.957	95.7817	272.349	284.049	164.873	152.669	203.108	247.835	195.551	216.971	205.32	213.507	258.832	270.09
ENSGALG00000000905	1462.43	757.76	1556.11	1933.83	833.805	872.475	611.868	831.658	824.486	1704.86	1023.53	1326.9	1077.9	741.814	869.038	748.804	852.13	927.355	650.873	793.473	1653.31	1071.54	623.087	716.073
ENSGALG00000000906	24.5253	26.9496	33.5928	26.3618	35.7186	22.6813	65.5573	27.9135	101.419	108.469	95.2388	104.721	44.2125	159.631	72.3312	100.87	39.6984	22.5305	50.5112	43.116	9.77712	19.0452	47.9857	39.1798
ENSGALG00000000907	1070.03	1720.02	1195.25	1129.79	1605.1	1515.11	1563.81	1622.27	1063.81	1601.1	947.798	1201.74	1272.44	1338.67	1330.68	1217.71	1063.55	1167.98	1122.79	1054.95	1420.62	1341.18	1074.59	1039.51
ENSGALG00000000908	111.726	115.725	182.052	150.639	104.923	117.943	240.377	178.154	210.135	244.056	265.062	399.729	156.512	561.642	265.923	188.11	89.5521	74.8012	152.255	157.165	58.6627	127.302	125.054	117.539
ENSGALG00000000909	68.1258	25.3644	72.6039	45.1917	32.3699	28.7297	32.7787	31.1974	24.8075	42.4445	30.9813	17.8793	36.2542	17.6063	20.2102	14.5399	1.84644	9.0122	8.65906	21.558	7.8217	15.0357	4.36234	14.1714
ENSGALG00000000911	0	0	0	0	1.1162	3.02418	0	0	0	2.35803	3.44237	2.55418	18.5692	2.34751	0	0.908742	0	0	0	0	0	3.00714	0	0
ENSGALG00000000912	513.215	160.113	363.019	374.715	219.892	240.422	148.87	264.357	269.965	166.241	257.03	490.402	416.482	235.925	214.866	247.178	321.28	400.141	242.454	340.06	462.458	433.028	365.709	416.806
ENSGALG00000000913	26.342	55.4846	27.091	22.5959	65.8561	69.556	31.4129	35.3024	55.4522	61.3088	37.866	45.9752	101.689	48.7109	60.6305	71.7906	24.0037	34.2463	33.1931	27.8167	38.1308	9.02142	21.0846	35.8453
ENSGALG00000000914	1.81669	0	7.58548	1.88299	0	0	1.36578	1.64197	1.45927	0	1.14746	8.93963	8.8425	2.93439	2.12739	0	0.923218	2.70366	0	2.78167	3.91085	2.00476	3.63528	6.6689
ENSGALG00000000915	3.63338	1.58527	0	0	4.46482	10.5846	9.56044	0.820985	0	2.35803	3.44237	0	3.537	12.3244	3.19108	2.72623	3.69287	0.90122	0	0	2.93314	3.00714	8.72468	8.33612
ENSGALG00000000917	2.72503	3.17055	4.33456	3.76598	8.92964	9.07253	84.6782	1.64197	4.3778	7.07409	12.622	19.1563	34.4857	9.39005	11.7006	4.54371	8.30896	8.11098	11.5454	6.95419	0	2.00476	4.36234	3.33445
ENSGALG00000000918	2.72503	3.17055	2.16728	1.88299	1.1162	1.51209	4.09733	1.64197	3.64817	3.53704	2.29491	0	8.8425	22.8882	11.7006	6.3612	8.30896	0.90122	2.16477	2.08626	3.91085	3.00714	3.63528	5.00167
ENSGALG00000000919	841.127	1147.74	796.475	2046.81	5353.32	7704.09	1186.86	1229.01	63.4781	60.1298	53.9304	60.0232	184.808	140.851	101.051	90.8742	8.30896	8.11098	10.8238	18.7763	15.6434	8.01904	3.63528	5.83529
ENSGALG00000000920	153.51	58.6551	141.957	182.65	736.695	403.727	23.2182	61.5739	106.527	314.797	98.6811	177.515	389.954	406.12	64.8853	96.3267	15.6947	17.1232	15.1534	24.3397	15.6434	31.0738	25.447	27.5092
ENSGALG00000000921	655.825	248.888	447.543	600.673	1434.32	824.088	196.672	243.833	369.195	788.761	284.569	521.053	546.466	437.811	268.051	287.163	547.468	749.815	401.203	392.216	598.36	473.123	525.662	406.803
ENSGALG00000000927	69.0342	210.841	47.6802	56.4896	79.2505	92.2374	83.3124	51.7221	80.2597	61.3088	79.1744	30.6502	87.5407	90.9661	98.9235	85.4218	347.13	310.921	635.72	303.203	153.501	108.257	363.528	380.961
ENSGALG00000000930	213.461	120.481	174.466	192.065	348.256	232.862	132.48	271.746	249.535	600.118	259.325	642.376	526.129	495.912	232.949	245.36	512.386	509.189	652.316	684.987	332.422	375.893	591.097	536.846
ENSGALG00000000934	77.2093	152.186	115.949	128.043	95.9936	108.87	144.772	119.043	141.549	64.8458	148.022	88.1192	63.666	212.45	122.325	150.851	96.0147	95.5293	90.9202	115.439	139.813	114.271	93.7903	120.874
ENSGALG00000000935	99.0095	88.7753	125.702	175.118	323.699	185.987	60.0942	89.4874	70.7745	400.865	64.2575	74.0712	86.6565	126.179	61.6942	67.2469	7.38574	9.0122	16.5965	15.9946	5.86627	17.0405	16.7223	24.1748
ENSGALG00000000936	0.908344	1.58527	3.25092	1.88299	8.92964	4.53626	9.56044	4.92591	0.729634	0	0	1.27709	6.18975	1.17376	0	0.908742	0	2.70366	0	0	3.91085	5.0119	0	0
ENSGALG00000000939	183.486	122.066	146.291	165.703	206.498	136.088	55.9969	104.265	244.427	182.747	204.247	160.913	169.776	162.565	178.701	239.908	60.9324	57.6781	54.8407	38.9434	22.4874	31.0738	31.2634	48.3495
ENSGALG00000000940	0	0	0	0	0	0	0	0	0	0	0	0	12.3795	1.76063	0	0.908742	0	0	0	0	0	1.00238	0	0
ENSGALG00000000943	803.885	512.043	632.846	672.227	697.628	671.367	611.868	706.047	652.293	416.192	538.156	618.111	406.755	506.476	461.643	707.91	567.779	539.831	463.981	499.311	382.286	519.233	502.396	495.166
ENSGALG00000000944	549.548	313.884	391.194	399.193	245.565	252.519	363.297	504.085	352.413	784.045	509.47	325.658	649.039	590.399	631.834	586.139	439.452	371.302	295.851	349.796	619.87	503.195	376.615	409.304
ENSGALG00000000946	330.637	275.837	185.302	184.533	169.663	176.914	109.262	158.45	174.382	528.199	237.523	158.359	242.284	174.89	155.299	181.748	213.263	286.588	220.806	243.397	294.291	256.609	180.31	193.398
ENSGALG00000000947	793.893	665.815	247.07	259.852	2887.62	2435.97	334.615	578.795	563.277	439.772	307.518	500.619	3051.55	2319.93	489.299	637.937	3018.92	6928.58	2928.93	2255.24	3095.44	3253.73	3246.31	3564.53
ENSGALG00000000949	19.9836	22.1938	19.5055	39.5427	84.8316	46.8747	9.56044	10.6728	5.83707	8.2531	3.44237	6.38545	25.6432	10.5638	12.7643	7.26994	26.7733	32.4439	20.9261	37.5526	22.4874	16.0381	25.447	46.6823
ENSGALG00000000950	1291.67	886.168	1329.63	1171.22	564.8	553.424	1544.69	1672.35	1203.17	1246.22	1064.84	1644.89	1033.69	1798.19	1512.57	1406.73	600.092	565.966	810.344	828.244	550.452	633.504	819.393	969.491
ENSGALG00000000951	12.7168	11.0969	5.4182	3.76598	68.0885	58.9714	4.09733	3.28394	10.2149	27.1173	11.4746	5.10836	75.1612	4.10815	17.0191	16.3574	39.6984	37.8512	14.4318	6.25877	48.8856	19.0452	20.3576	17.5059
ENSGALG00000000953	136.252	156.942	98.6112	101.681	382.858	204.132	113.36	87.8454	27.7261	54.2347	13.7695	28.096	31.833	45.1896	24.465	9.99617	108.94	110.85	144.318	121.698	42.0416	48.1142	70.5245	75.0251
ENSGALG00000000954	32.7004	12.6822	10.8364	20.7129	52.4616	21.1692	8.19466	22.9876	56.9114	154.451	59.6677	79.1796	54.8235	140.851	97.8598	90.8742	23.0805	40.5549	40.409	48.6793	29.3314	19.0452	31.2634	31.6773
ENSGALG00000000955	1209.01	478.752	923.261	1090.25	1474.51	1007.05	663.768	1120.64	974.791	2701.12	743.551	1757.28	747.191	1258.85	1136.03	1060.5	741.344	757.024	573.663	723.931	624.758	720.711	774.315	780.261
ENSGALG00000000956	20.8919	22.1938	11.92	3.76598	90.4126	27.2176	6.82889	4.92591	5.83707	23.5803	8.03219	3.83127	64.5502	17.0195	19.1465	12.7224	2.76965	9.0122	4.32953	2.08626	43.0193	23.0547	6.54351	5.00167
ENSGALG00000000957	71.7592	23.7791	49.8474	39.5427	60.2751	45.3626	2.73155	6.56788	10.2149	4.71606	12.622	31.9272	41.5597	21.1276	5.31847	10.9049	92.3218	77.5049	157.306	157.165	20.532	29.069	101.061	96.699
ENSGALG00000000958	594.966	274.252	468.132	521.588	427.506	503.525	443.878	589.467	386.706	195.716	305.223	490.402	385.533	431.355	295.707	322.604	429.296	446.104	480.578	450.631	451.703	458.088	469.679	515.173
ENSGALG00000000959	400.58	336.078	359.768	389.778	392.904	365.925	370.126	426.091	358.98	220.476	254.735	342.26	387.301	180.172	371.229	353.501	329.589	330.748	279.255	305.289	380.33	452.073	311.18	305.936
ENSGALG00000000962	180.761	74.5078	147.375	152.522	117.202	123.991	90.1413	130.537	103.608	143.84	86.0591	125.155	137.943	80.9892	52.121	90.8742	96.9379	107.245	94.5281	96.6632	106.571	134.319	114.148	133.378
ENSGALG00000000966	191.661	53.8993	210.226	195.831	146.223	101.31	62.8257	118.222	156.871	229.908	187.035	100.89	138.827	307.524	175.509	139.946	84.0128	72.0976	69.9941	109.876	20.532	45.1071	89.428	100.867
ENSGALG00000000970	849.302	217.182	742.293	675.993	381.742	385.582	263.595	429.375	375.032	1249.76	442.918	439.319	748.075	346.258	274.433	308.972	84.9361	130.677	90.1986	144.647	473.213	352.838	96.6985	130.877
ENSGALG00000000972	89.0178	79.2636	108.364	77.2025	87.064	83.1648	118.823	87.8454	100.689	155.63	206.542	71.517	106.11	86.858	195.72	122.68	89.5521	67.5915	80.0963	96.6632	64.529	116.276	95.9715	108.37
ENSGALG00000000974	148.968	104.628	110.531	114.862	121.666	170.866	86.044	143.672	72.2337	132.05	13.7695	53.6378	41.5597	85.6842	101.051	55.4333	253.885	367.698	217.198	246.874	303.091	163.388	271.919	205.902
ENSGALG00000000975	124.443	218.768	147.375	120.511	106.039	139.112	206.232	202.783	147.386	228.729	139.99	95.7817	139.711	118.549	151.045	180.84	159.717	182.948	184.727	180.113	170.122	198.471	149.774	153.385
ENSGALG00000000976	56.3174	60.2404	42.262	54.6066	46.8806	39.3143	61.46	64.8578	87.5561	42.4445	154.906	118.769	95.499	147.893	96.7961	99.9617	49.8538	58.5793	81.5395	68.151	68.4399	65.1547	82.1574	85.8621
ENSGALG00000000977	172.585	185.477	197.222	150.639	183.058	154.233	163.893	197.036	275.072	157.988	317.845	217.105	255.548	221.253	149.981	203.558	201.262	184.75	149.369	202.367	247.361	153.364	188.308	187.563
ENSGALG00000000978	133.527	166.454	139.79	160.054	112.737	128.527	248.571	209.351	139.36	107.29	100.976	104.721	180.387	139.09	130.834	118.136	94.1682	85.6159	130.608	89.0136	74.3061	110.262	93.7903	85.8621
ENSGALG00000000979	0.908344	14.2675	10.8364	20.7129	18.9755	102.822	12.292	6.56788	2.91854	2.35803	0	7.66254	20.3377	0.586878	3.19108	6.3612	1.84644	0.90122	0	0.695419	0	1.00238	0	0
ENSGALG00000000980	380.596	320.225	428.038	389.778	398.485	349.292	305.934	422.807	439.969	555.316	524.387	342.26	451.852	660.238	399.949	363.497	292.66	275.773	318.221	387.348	246.384	338.804	315.543	338.447
ENSGALG00000000981	309.745	166.454	258.99	192.065	256.727	178.426	204.867	284.061	523.877	932.601	632.248	754.76	288.265	608.006	483.981	432.561	250.192	172.133	222.249	230.184	184.788	208.495	184.672	201.734
ENSGALG00000000982	376.963	244.132	368.438	384.13	389.555	323.587	378.32	444.153	529.714	643.742	376.365	332.043	639.313	859.19	437.178	442.558	307.432	268.563	323.993	318.502	322.645	280.666	320.632	365.956
ENSGALG00000000983	21.8003	7.92636	21.6728	13.1809	35.7186	22.6813	32.7787	20.5246	38.6706	38.9075	8.03219	15.3251	22.1062	62.2091	14.8917	25.4448	35.0823	15.3207	38.9658	54.2427	3.91085	15.0357	31.2634	29.1764
ENSGALG00000000984	0	15.8527	0	0	1.1162	0	6.82889	0	0	2.35803	0	0	0.88425	3.52127	4.25478	1.81748	0	0	0	1.39084	0	2.00476	0	0.833612
ENSGALG00000000988	2440.72	1433.09	1941.88	1899.93	1751.33	1561.99	1712.68	2606.63	1101.75	1457.26	912.227	1340.94	1118.58	764.702	930.732	943.275	997.075	961.601	756.225	924.211	1082.33	1458.46	869.56	896.967
ENSGALG00000000990	1217.18	1434.67	1396.81	1227.71	1090.53	1047.88	2260.36	2013.06	2610.63	1426.61	2411.95	2321.75	1556.28	3515.99	2954.94	2346.37	1020.16	887.701	959.713	1078.59	1149.79	1097.61	1188.01	1076.19
ENSGALG00000000991	304.295	334.493	305.586	359.651	244.449	260.079	296.374	334.962	213.783	183.926	377.513	254.141	205.146	166.673	193.592	193.562	182.797	216.293	214.312	222.534	329.489	278.662	195.578	208.403
ENSGALG00000000993	663.091	821.171	823.566	736.248	620.61	576.105	1091.26	871.886	638.43	377.285	613.888	1098.3	421.787	697.798	593.541	576.143	695.183	762.432	793.026	709.327	407.706	439.043	633.993	698.567
ENSGALG00000000994	11.8085	3.17055	9.75276	7.53195	15.6269	9.07253	1.36578	1.64197	2.1889	21.2223	1.14746	6.38545	12.3795	4.69502	1.06369	4.54371	10.1554	11.7159	33.9147	36.8572	18.5765	6.01428	41.4422	49.1831
ENSGALG00000000996	1260.78	1057.38	1076.05	1110.96	1220.01	1138.6	1444.99	1442.47	1592.79	2554.92	1810.68	1660.22	1194.62	1613.33	1299.83	1455.81	1170.64	1495.12	1264.22	1146.05	1116.55	1312.12	1147.3	1104.54
ENSGALG00000000997	37.2421	15.8527	33.5928	45.1917	34.6023	34.778	38.2418	41.0493	24.0779	1.17901	6.88473	7.66254	15.9165	22.8882	38.293	29.0798	26.7733	49.5671	88.7554	33.3801	30.3091	29.069	48.7128	70.0234
ENSGALG00000000998	130.802	160.113	111.615	101.681	128.364	110.382	140.675	151.882	130.604	317.155	98.6811	105.998	193.651	163.739	178.701	139.038	263.117	231.613	323.272	257.305	194.565	203.483	228.296	250.917
ENSGALG00000000999	399.672	120.481	313.172	297.512	368.348	241.934	120.188	220.845	271.424	457.458	189.33	256.695	410.292	264.682	195.72	227.186	182.797	305.513	249.67	230.879	191.632	231.55	242.11	253.418
ENSGALG00000001000	1955.67	2492.05	3880.51	3965.57	975.563	939.007	1252.42	1489.27	1603.01	1440.76	2423.43	3126.32	954.105	609.766	825.426	657.021	4510.84	5433.45	7226.71	5575.17	900.473	1316.13	1256.35	3260.26
ENSGALG00000001001	91.7428	175.965	135.455	137.458	170.779	152.721	176.185	188.006	130.604	154.451	119.335	121.324	204.262	167.847	142.535	190.836	114.479	140.59	158.028	162.033	218.03	167.397	128.689	136.712
ENSGALG00000001002	158.052	114.14	141.957	143.107	199.801	169.354	147.504	264.357	163.438	200.433	174.413	185.178	214.873	355.648	277.624	265.353	161.563	163.121	147.204	130.043	234.651	162.386	186.854	198.4
ENSGALG00000001003	131.71	150.601	147.375	154.405	145.107	122.479	158.43	172.407	70.7745	27.1173	79.1744	104.721	65.4345	78.0548	69.1401	54.5245	167.102	124.368	176.068	165.51	112.437	98.2333	99.6067	89.1965
ENSGALG00000001004	4.54172	4.75582	2.16728	1.88299	8.92964	4.53626	1.36578	7.38887	160.519	280.606	95.2388	22.9876	20.3377	42.8421	40.4204	32.7147	5.53931	9.0122	7.93747	8.34502	12.7103	1.00238	5.81645	18.3395
ENSGALG00000001005	1478.78	837.024	844.156	971.622	1570.5	1524.18	718.399	1093.55	558.899	693.261	376.365	738.158	825.889	671.975	471.216	557.968	985.074	1248.19	881.781	1000.01	849.632	909.159	898.642	1012.84
ENSGALG00000001006	500.498	266.326	360.852	346.47	368.348	299.393	450.706	559.912	97.0413	140.303	79.1744	34.4814	411.176	146.133	70.2038	76.3344	144.022	158.615	152.977	163.423	203.364	285.678	226.842	230.077
ENSGALG00000001007	2415.29	757.76	1755.5	2361.27	2052.7	1684.47	678.791	1294.69	1049.94	2490.08	903.047	1597.64	986.823	1038.77	893.503	853.309	1470.69	1684.38	1290.92	1317.82	1144.9	1043.48	1231.63	1334.61
ENSGALG00000001009	2.72503	3.17055	6.50184	0	5.58102	1.51209	47.8022	0	0	12.9692	2.29491	6.38545	9.72675	1.17376	1.06369	0	9.23218	11.7159	3.60794	10.4313	3.91085	6.01428	9.45173	10.0033
ENSGALG00000001011	4.54172	3.17055	7.58548	0	10.0458	16.633	20.4867	4.10493	5.10744	4.71606	12.622	14.048	25.6432	25.8226	1.06369	6.3612	5.53931	4.5061	13.7102	5.56335	8.79941	6.01428	11.6329	11.6706
ENSGALG00000001013	364.246	272.667	312.088	338.938	258.96	241.934	329.152	342.351	242.238	338.377	265.062	278.406	282.96	340.389	309.535	277.166	236.344	248.737	194.829	282.34	310.913	314.747	264.649	266.756
ENSGALG00000001014	36.3338	66.5815	36.8438	48.9577	61.3913	66.5319	60.0942	66.4998	83.9079	67.2038	127.368	79.1796	183.04	162.565	146.79	118.136	57.2395	79.3073	72.8805	68.8464	106.571	111.264	71.2515	97.5327
ENSGALG00000001017	125.352	153.771	120.284	120.511	143.99	128.527	204.867	206.888	167.086	115.543	148.022	145.588	224.599	222.427	206.357	207.193	93.245	91.9244	83.7043	105.008	177.944	146.348	106.877	94.1982
ENSGALG00000001018	1357.07	1062.13	987.196	1127.91	946.542	1011.59	1272.9	1486.8	421.728	687.366	463.572	586.184	451.852	336.281	471.216	470.729	557.624	608.323	469.754	390.825	775.326	820.949	440.596	549.351
ENSGALG00000001019	340.629	126.822	358.685	397.31	203.149	205.644	142.041	271.746	196.271	225.192	209.984	205.611	274.117	217.145	145.726	189.927	150.485	123.467	127.721	189.154	163.278	223.531	178.129	163.388
ENSGALG00000001020	118.993	72.9226	84.5239	94.1494	239.984	113.407	20.4867	26.2715	137.171	255.846	141.137	301.393	165.355	215.384	69.1401	93.6005	152.331	83.8134	241.011	201.671	95.8158	81.1928	185.399	220.074
ENSGALG00000001021	35.4254	126.822	15.171	11.2979	41.2996	55.9473	142.041	35.3024	2.91854	3.53704	3.44237	3.83127	22.1062	10.5638	4.25478	7.26994	59.086	38.7524	9.38065	3.47709	0	13.0309	17.4494	18.3395
ENSGALG00000001022	196.202	163.283	256.823	212.778	161.85	167.842	192.575	278.314	256.101	367.853	351.121	159.636	324.52	341.563	328.681	279.893	174.488	244.231	201.323	230.184	243.45	278.662	262.467	229.243
ENSGALG00000001023	101.735	90.3606	97.5276	112.979	190.871	136.088	200.769	174.049	259.02	168.599	235.228	157.082	178.618	578.075	401.013	431.653	127.404	101.838	125.556	116.83	75.2839	131.312	213.755	160.887
ENSGALG00000001024	690.342	738.737	549.405	596.907	737.811	819.552	591.382	750.38	652.293	489.291	510.617	739.435	758.686	632.068	732.885	674.287	1122.63	1186.91	1279.38	1114.06	834.966	953.264	1153.11	1078.69
ENSGALG00000001025	68.1258	134.748	132.204	129.926	138.409	104.334	173.454	102.623	246.616	96.6792	306.37	245.201	202.493	297.547	199.974	195.38	106.17	107.245	156.585	118.221	100.704	119.283	141.049	117.539
ENSGALG00000001026	369.696	266.326	289.332	293.746	260.076	210.18	199.403	204.425	83.9079	28.2964	67.6998	77.9025	63.666	85.0973	113.815	73.6081	154.177	174.837	256.164	215.58	66.4844	51.1214	126.508	139.213
ENSGALG00000001027	1.81669	0	0	0	0	0	0	0	0	0	2.29491	0	2.65275	0	0	0.908742	2.76965	0.90122	0	0	0	2.00476	0	0.833612
ENSGALG00000001028	51.7756	20.6085	40.0947	22.5959	78.1343	69.556	40.9733	27.0925	35.7521	27.1173	41.3084	107.276	77.814	69.2516	49.9936	62.7032	37.8519	51.3695	29.5851	15.2992	50.841	58.138	45.8046	30.01
ENSGALG00000001030	306.112	180.721	231.899	282.448	264.541	293.345	214.427	243.012	164.897	213.402	153.759	134.094	153.859	96.248	136.153	169.935	197.569	202.774	195.551	166.9	192.609	185.44	179.583	151.717
ENSGALG00000001031	1.81669	3.17055	0	0	4.46482	4.53626	13.6578	1.64197	1.45927	0	0	0	2.65275	4.10815	1.06369	3.63497	2.76965	4.5061	0	0	8.79941	0	3.63528	3.33445
ENSGALG00000001032	649.466	326.566	571.078	617.62	718.836	530.743	266.327	463.857	256.101	641.384	248.998	384.404	480.148	339.802	338.255	304.429	466.225	523.609	429.345	476.362	573.917	594.411	494.398	465.989
ENSGALG00000001033	222.544	77.6784	188.553	216.544	191.987	116.431	32.7787	98.5182	100.689	418.55	137.695	196.672	245.821	251.184	126.58	107.232	108.94	111.751	101.022	157.165	149.59	102.243	136.687	118.373
ENSGALG00000001034	99.9179	123.651	118.117	124.277	94.8774	113.407	131.115	155.987	116.012	54.2347	65.4049	86.8421	100.804	71.5991	157.427	134.494	174.488	158.615	159.471	134.911	128.08	137.326	122.145	110.037
ENSGALG00000001035	0	7.92636	5.4182	3.76598	3.34861	9.07253	5.46311	2.46296	3.64817	8.2531	13.7695	5.10836	7.074	5.86878	1.06369	0.908742	4.61609	10.8146	0	2.08626	0	7.01666	2.18117	1.66722
ENSGALG00000001036	186.211	147.43	197.222	201.48	293.562	232.862	274.521	281.598	309.365	433.877	374.07	360.139	314.793	519.387	389.312	368.041	162.486	218.996	194.107	224.62	304.069	289.688	249.38	253.418
ENSGALG00000001037	33.6087	80.8489	39.011	58.3726	74.7857	42.3385	99.7017	79.6356	105.067	88.4261	173.266	159.636	31.833	120.897	179.764	147.216	36.0055	35.1476	57.0055	57.7197	41.0639	45.1071	66.1621	42.5142
ENSGALG00000001038	105.368	93.5311	112.699	137.458	250.03	276.712	146.138	153.524	622.378	655.532	625.363	531.269	483.685	460.699	596.732	678.83	382.212	458.721	469.754	397.084	357.843	418.995	467.497	429.31
ENSGALG00000001039	1150.87	1471.13	1017.54	1144.86	763.484	892.132	741.617	959.732	1485.53	6378.47	3564	3165.91	3194.79	1653.24	3613.37	2678.97	3057.7	2224.21	2629.47	3109.91	4294.11	2231.3	2848.61	2965.99
ENSGALG00000001040	9.99179	7.92636	7.58548	11.2979	3.34861	4.53626	19.1209	8.20985	8.75561	27.1173	3.44237	40.8669	42.444	9.97693	8.50955	3.63497	25.8501	34.2463	26.6988	11.1267	0.977712	6.01428	10.1788	4.16806
ENSGALG00000001041	129.893	61.8256	99.6949	111.096	101.575	65.0198	136.578	163.376	85.3672	172.136	76.8795	43.4211	118.489	119.723	72.3312	99.0529	63.702	54.0732	75.0452	50.7656	65.5067	79.188	90.8821	80.8604
ENSGALG00000001042	197.111	118.895	266.575	241.022	164.082	123.991	150.235	192.932	159.79	127.334	211.132	125.155	62.7817	109.159	113.815	143.581	218.803	213.589	246.783	239.919	130.036	154.367	213.028	246.749
ENSGALG00000001043	414.205	340.834	430.205	384.13	620.61	495.965	729.325	682.239	1099.56	1372.37	1006.32	1558.05	781.677	645.566	477.599	657.021	397.907	360.488	292.243	300.421	564.14	625.485	426.055	369.29
ENSGALG00000001045	1.81669	1.58527	2.16728	0	1.1162	1.51209	25.9498	7.38887	10.9445	10.6111	0	24.2647	23.8747	29.3439	13.828	13.6311	0	1.80244	0	0	0	0	0	5.83529
ENSGALG00000001046	225.269	233.035	188.553	205.246	272.354	226.813	225.353	333.32	268.505	501.081	205.394	593.847	371.385	298.721	224.439	274.44	172.642	217.194	225.136	246.874	168.167	275.655	267.557	276.759
ENSGALG00000001048	361.521	194.989	320.757	361.534	490.014	335.684	94.2386	206.888	272.153	415.013	282.274	192.841	319.214	460.112	122.325	193.562	509.616	602.015	725.918	730.19	131.013	163.388	514.756	497.667
ENSGALG00000001049	290.67	271.082	275.245	256.086	514.57	453.626	214.427	268.462	229.835	295.933	258.177	332.043	277.654	343.324	175.509	170.844	142.176	174.837	155.142	157.86	157.412	173.412	150.501	142.548
ENSGALG00000001051	58.134	72.9226	71.5202	82.8515	279.051	284.273	77.8493	90.3084	763.927	1112.99	626.51	644.93	605.711	913.182	689.274	742.442	343.437	372.204	477.692	373.44	370.553	417.993	360.62	389.297
ENSGALG00000001053	1525.11	928.97	1131.32	1446.13	1324.94	1368.44	971.068	1389.11	860.238	897.23	898.457	785.41	959.411	772.332	754.159	837.86	1355.28	1450.06	1247.63	1232.98	1087.22	1414.36	1266.53	1432.15
ENSGALG00000001054	489.598	616.671	498.474	591.258	541.359	509.574	527.19	676.492	534.092	610.73	590.939	629.605	354.584	382.058	739.267	632.485	541.929	653.384	478.413	468.712	740.128	613.457	513.302	470.991
ENSGALG00000001055	406.938	519.97	472.467	414.257	556.986	557.96	498.509	500.801	315.931	123.797	375.218	242.647	410.292	305.177	347.828	357.136	335.128	388.426	283.584	292.771	518.188	487.157	285.733	362.621
ENSGALG00000001056	45.4172	34.876	50.9311	32.0108	64.7399	43.8505	24.584	41.0493	42.3188	140.303	45.8982	58.7461	84.888	106.812	56.3758	56.342	30.4662	27.9378	44.0169	79.2777	56.7073	50.119	50.1669	54.1848
ENSGALG00000001058	140.793	49.1435	104.029	152.522	232.171	169.354	66.9231	63.2159	183.138	344.272	158.349	372.91	68.9715	390.861	158.49	138.129	67.3949	46.8634	82.2611	77.8869	43.0193	46.1095	78.5221	60.8537
ENSGALG00000001062	4.54172	9.51164	8.66912	3.76598	25.6727	6.04835	10.9262	6.56788	22.6186	1.17901	11.4746	16.6022	91.0777	114.441	31.9108	33.6235	5.53931	0.90122	18.7613	6.25877	6.84399	12.0286	16.7223	16.6722
ENSGALG00000001063	26.342	14.2675	24.9237	32.0108	17.8593	12.0967	88.7755	43.5122	78.8005	28.2964	26.3915	108.553	38.907	98.5955	125.516	56.342	343.437	126.171	214.312	216.971	115.37	109.259	338.808	180.06
ENSGALG00000001064	465.981	420.097	449.711	455.683	437.552	408.264	490.314	498.338	553.062	639.026	504.88	422.717	283.844	440.159	642.471	542.519	523.465	483.955	530.368	507.656	616.937	524.245	474.041	484.329
ENSGALG00000001065	21.8003	6.34109	8.66912	9.41494	11.162	9.07253	15.0235	0	0.729634	3.53704	0	0	11.4952	4.10815	5.31847	1.81748	1.84644	0	2.88635	2.78167	1.95542	5.0119	1.45411	4.16806
ENSGALG00000001067	325.187	361.442	381.441	412.374	256.727	331.147	648.744	586.183	423.917	455.1	419.969	505.728	407.639	427.834	346.764	370.767	382.212	414.561	450.271	429.769	294.291	403.959	393.338	399.3
ENSGALG00000001069	0	0	0	0	0	0	0	0	0.729634	0	4.58982	0	18.5692	8.21629	0	0.908742	0	1.80244	0	0	0	0	0	0
ENSGALG00000001070	83.5677	41.2171	65.0184	96.0324	82.5992	92.2374	83.3124	77.1726	124.767	156.809	106.713	91.9505	253.78	209.515	139.344	132.676	142.176	133.38	127.721	135.607	131.991	133.317	161.407	146.716
ENSGALG00000001071	336.996	267.911	167.964	188.299	78.1343	93.7494	61.46	47.6171	30.6446	27.1173	25.244	145.588	39.7912	19.367	10.6369	14.5399	1005.38	477.646	392.544	354.664	36.1754	66.1571	215.936	270.09
ENSGALG00000001073	44.5089	42.8024	42.262	28.2448	41.2996	49.8989	53.2653	12.3148	26.9965	47.1606	25.244	17.8793	15.0322	29.3439	27.656	23.6273	19.3876	29.7402	24.534	20.1671	27.3759	36.0857	30.5364	26.6756
ENSGALG00000001076	474.156	129.992	381.441	457.566	248.914	185.987	127.017	238.086	268.505	565.927	198.51	329.489	262.622	335.694	211.675	173.57	189.26	182.046	169.573	212.103	220.963	115.274	196.305	218.406
ENSGALG00000001077	127.168	57.0698	111.615	92.2664	255.611	204.132	55.9969	94.4133	196.271	218.118	182.445	141.757	488.106	430.182	142.535	191.745	244.653	303.711	210.704	319.893	275.715	333.793	276.281	270.924
ENSGALG00000001078	0.908344	3.17055	0	0	0	1.51209	9.56044	0	1.45927	1.17901	0	1.27709	0	0	0	0	0	0	0.721589	0.695419	0	3.00714	0.727057	0
ENSGALG00000001079	0.908344	1.58527	0	1.88299	0	0	0	0	0	0	0	11.4938	0	1.76063	0	0	0.923218	0.90122	2.16477	0	0	0	0	1.66722
ENSGALG00000001080	0	0	2.16728	0	1.1162	0	0	0	0	0	2.29491	24.2647	4.42125	3.52127	0	0	298.199	322.637	425.016	470.798	72.3507	71.169	311.907	304.269
ENSGALG00000001081	0	1.58527	0	0	2.23241	0	9.56044	8.20985	1.45927	55.4137	1.14746	14.048	1.7685	1.17376	13.828	3.63497	0	0	0.721589	0	0	1.00238	0	2.50084
ENSGALG00000001082	405.122	217.182	317.507	386.012	274.586	266.127	318.226	455.647	113.823	352.525	158.349	196.672	389.954	132.634	134.025	150.851	196.645	216.293	182.562	198.89	194.565	255.607	189.762	200.901
ENSGALG00000001084	51.7756	20.6085	37.9274	47.0747	59.1589	83.1648	124.286	173.228	87.5561	240.519	96.3862	167.299	130.869	357.409	251.032	220.824	15.6947	16.222	34.6363	25.0351	17.5988	54.1285	42.1693	43.3478
ENSGALG00000001085	86.2927	50.7287	60.6838	60.2556	117.202	136.088	65.5573	63.2159	67.1263	93.1422	67.6998	108.553	90.1935	126.179	52.121	63.612	117.249	143.294	105.352	97.3586	32.2645	23.0547	83.6115	61.6873
ENSGALG00000001091	164.41	104.628	145.208	246.671	433.087	270.664	55.9969	61.5739	33.5632	12.9692	19.5067	37.0356	48.6337	55.1665	11.7006	29.9885	90.4754	410.956	49.7896	100.836	182.832	124.295	118.51	65.0218
ENSGALG00000001093	1645.01	922.629	1493.26	1480.03	774.646	775.701	1152.72	1312.76	3061.54	2775.4	3858.89	4688.2	534.971	1868.03	2491.17	2949.78	852.13	629.952	901.264	850.497	637.468	679.614	969.893	867.791
ENSGALG00000001094	9.99179	0	4.33456	11.2979	0	6.04835	6.82889	2.46296	14.5927	11.7901	4.58982	12.7709	0	5.2819	2.12739	2.72623	50.777	63.9866	69.2725	64.6739	9.77712	8.01904	44.3504	30.8437
ENSGALG00000001095	0	0	0	0	0	0	2.73155	0	0	1.17901	0	1.27709	0	3.52127	0	0	0	0	0	0	0	0	0	0
ENSGALG00000001096	522.298	313.884	298.001	293.746	159.617	244.958	195.306	338.246	91.9339	163.883	129.662	167.299	127.332	132.634	165.936	149.942	175.411	152.306	119.784	102.922	221.941	163.388	120.691	147.549
ENSGALG00000001097	0.908344	0	0	0	0	1.51209	13.6578	0.820985	0	0	1.14746	11.4938	0	1.17376	0	0.908742	0.923218	0	0	0	0	0	0.727057	3.33445
ENSGALG00000001099	880.186	841.78	873.414	804.036	929.799	772.677	1143.16	956.448	1014.19	1259.19	985.664	1227.28	1023.08	1209.56	1004.13	1041.42	1036.77	845.344	1031.87	956.201	883.852	790.878	1169.83	1037.01
ENSGALG00000001100	48.1423	30.1202	41.1783	33.8938	135.061	145.16	45.0706	27.9135	26.2668	54.2347	12.622	30.6502	134.406	55.1665	17.0191	32.7147	54.4699	36.95	59.1703	41.7251	90.9273	62.1476	40.7152	54.1848
ENSGALG00000001101	252.52	255.229	267.659	241.022	188.639	190.523	314.129	341.53	365.547	525.841	320.14	272.02	130.869	156.696	314.853	377.128	120.018	106.344	142.153	116.83	136.88	193.459	146.138	117.539
ENSGALG00000001103	838.402	645.206	554.824	589.375	741.16	786.286	636.452	832.479	591.733	641.384	526.682	740.712	832.963	595.681	538.229	510.713	481.92	622.743	506.555	509.742	1077.44	890.114	603.457	738.581
ENSGALG00000001104	214.369	359.857	211.31	244.788	390.672	367.437	304.568	303.764	218.89	170.957	219.164	297.562	270.58	249.423	419.095	273.531	323.126	307.316	326.158	261.477	400.862	329.783	334.446	310.104
ENSGALG00000001106	373.33	85.6047	384.692	301.278	180.825	142.136	69.6546	93.5923	277.99	262.92	245.555	343.537	229.021	197.191	153.172	180.84	150.485	157.713	165.244	257.305	201.409	171.407	173.039	205.069
ENSGALG00000001107	58.134	88.7753	75.8548	77.2025	46.8806	71.0681	53.2653	55.827	58.3707	50.6976	34.4237	77.9025	38.0227	69.2516	47.8662	56.342	51.7002	30.6415	49.068	47.9839	60.6182	28.0666	50.1669	53.3512
ENSGALG00000001108	163.502	103.043	128.953	120.511	177.477	160.281	187.111	211.814	161.979	225.192	119.335	123.878	148.554	181.932	117.006	134.494	105.247	108.146	128.443	128.652	73.3284	104.248	119.964	111.704
ENSGALG00000001109	15.4419	20.6085	18.4219	30.1278	36.8348	22.6813	38.2418	32.8394	18.9705	1.17901	55.0778	12.7709	5.3055	26.9964	10.6369	29.0798	21.234	16.222	9.38065	7.64961	43.0193	12.0286	29.8093	10.837
ENSGALG00000001110	213.461	131.578	177.717	197.714	100.458	108.87	128.383	155.987	238.59	212.223	223.754	141.757	101.689	164.326	143.599	171.752	154.177	146.899	141.431	173.855	95.8158	161.383	141.776	133.378
ENSGALG00000001111	1.81669	7.92636	3.25092	3.76598	22.3241	21.1692	61.46	11.4938	13.863	236.982	11.4746	11.4938	30.0645	56.3403	14.8917	19.0836	27.6965	36.95	38.2442	16.69	11.7325	26.0619	31.2634	40.847
ENSGALG00000001113	54.5007	28.5349	52.0147	62.1386	81.483	55.9473	13.6578	7.38887	84.6375	338.377	167.528	56.192	213.104	171.368	94.6688	91.783	132.02	145.096	114.733	141.17	132.969	80.1904	109.058	100.033
ENSGALG00000001115	5.45007	7.92636	7.58548	0	2.23241	0	30.0471	12.3148	2.1889	3.53704	6.88473	7.66254	10.611	6.45566	1.06369	6.3612	1.84644	0.90122	0	2.08626	0	7.01666	0.727057	2.50084
ENSGALG00000001117	158.96	93.5311	164.713	122.394	191.987	157.257	106.531	110.833	96.3117	87.2471	96.3862	38.3127	66.3187	110.333	75.5223	71.7906	62.7788	70.2951	54.1191	66.0648	108.526	82.1952	77.068	85.0285
ENSGALG00000001118	344.263	477.167	415.034	472.63	708.79	675.903	293.642	350.561	488.855	545.884	440.623	693.46	553.54	258.813	423.35	338.052	828.127	891.306	758.39	719.063	1337.51	909.159	615.09	673.559
ENSGALG00000001121	350.621	279.008	277.412	316.342	454.295	344.756	333.25	450.721	380.139	327.766	434.885	733.05	373.153	625.025	207.42	408.025	197.569	248.737	329.044	291.38	126.125	241.574	298.093	444.315
ENSGALG00000001122	0.908344	0	0	0	0	0	1.36578	1.64197	2.1889	0	0	0	0.88425	7.62942	0	0	0	0.90122	0	0	0	1.00238	0.727057	0.833612
ENSGALG00000001124	0	0	0	0	0	0	6.82889	0	0.729634	1.17901	0	12.7709	0	0	1.06369	0.908742	0	0	0	0	0	1.00238	0	0
ENSGALG00000001126	368.788	356.686	471.383	340.821	250.03	305.442	583.187	632.159	485.936	343.093	493.406	464.861	377.575	264.095	366.974	375.311	210.494	254.144	242.454	234.356	316.779	477.133	236.293	258.42
ENSGALG00000001129	4.54172	7.92636	4.33456	1.88299	5.58102	10.5846	12.292	0.820985	1.45927	38.9075	0	10.2167	24.759	24.6489	0	8.17868	0	2.70366	9.38065	11.8221	14.6657	8.01904	2.90823	8.33612
ENSGALG00000001130	646.741	497.776	690.279	660.929	114.969	217.741	995.652	1058.25	62.0189	9.43212	30.9813	44.6981	21.222	17.6063	73.3949	55.4333	47.0841	42.3573	41.1306	29.2076	113.415	32.0762	188.308	187.563
ENSGALG00000001131	2.72503	1.58527	6.50184	3.76598	11.162	9.07253	9.56044	9.85182	35.0224	76.636	29.8338	74.0712	91.0777	253.531	69.1401	90.8742	4.61609	7.20976	5.05112	6.25877	17.5988	19.0452	21.8117	20.0067
ENSGALG00000001132	1.81669	0	4.33456	0	3.34861	1.51209	0	1.64197	7.29634	4.71606	0	7.66254	7.95825	8.80317	0	0.908742	8.30896	2.70366	4.32953	0	0	1.00238	5.0894	2.50084
ENSGALG00000001136	7.26676	1.58527	2.16728	0	0	3.02418	5.46311	1.64197	13.1334	20.0433	8.03219	3.83127	1.7685	8.21629	12.7643	6.3612	0	0	2.88635	4.17251	0.977712	2.00476	0	3.33445
ENSGALG00000001137	0	0	0	0	0	0	0	0	0	0	0	0	0	0	0	0	0	0	0	0	0	0	0	0
ENSGALG00000001138	434.189	399.489	412.867	504.641	227.706	235.886	594.113	501.622	1405.27	1394.77	1442.35	962.926	407.639	651.435	1014.76	1313.13	669.333	595.706	746.844	780.955	526.987	726.726	811.395	782.762
ENSGALG00000001141	1.81669	1.58527	0	0	1.1162	1.51209	6.82889	2.46296	4.3778	5.89507	3.44237	38.3127	5.3055	8.21629	5.31847	7.26994	0	0	1.44318	1.39084	0	1.00238	0.727057	2.50084
ENSGALG00000001143	2402.57	1456.87	2076.25	2031.74	1091.65	1303.42	2006.33	1995.81	4130.46	3886.03	4671.29	4616.68	1466.09	1986.58	2724.12	3988.47	2245.27	1528.47	2178.48	2440.92	1766.73	2551.06	2609.41	2618.38
ENSGALG00000001144	118.993	64.9962	138.706	80.9685	64.7399	71.0681	76.4835	92.7713	62.0189	73.0989	90.6489	58.7461	45.0967	90.3792	42.5478	57.2508	54.4699	40.5549	49.7896	47.9839	20.532	40.0952	42.8963	31.6773
ENSGALG00000001146	67.2175	106.213	52.0147	92.2664	91.5288	81.6527	65.5573	86.2034	102.878	108.469	91.7964	65.1316	79.5825	89.7924	76.586	100.87	74.7807	108.146	96.6929	94.5769	66.4844	72.1714	75.6139	85.0285
ENSGALG00000001149	106.276	34.876	66.102	88.5004	272.354	170.866	28.6813	41.0493	167.086	640.205	405.052	264.358	412.06	455.417	307.408	245.36	217.879	283.884	176.789	242.006	317.757	246.586	234.112	330.111
ENSGALG00000001150	18.1669	4.75582	0	0	4.46482	6.04835	5.46311	0	0	0	0	6.38545	0	1.17376	0	0.908742	0	0	0.721589	0	0	0	0	3.33445
ENSGALG00000001153	41.7838	53.8993	41.1783	43.3087	154.036	72.5802	23.2182	18.8827	53.9929	9.43212	68.8473	206.889	31.833	110.92	49.9936	64.5207	31.3894	19.8268	44.7385	36.8572	10.7548	16.0381	28.3552	20.0067
ENSGALG00000001156	0	0	5.4182	5.64896	1.1162	1.51209	1.36578	0	0	0	0	3.83127	0	0	0	0	0	0	0	0	0	0	0	0
ENSGALG00000001157	188.027	236.206	193.972	178.884	222.125	210.18	252.669	270.925	161.249	84.8891	222.606	130.263	112.3	171.368	129.771	167.209	150.485	125.27	127	108.485	109.504	135.321	130.143	131.711
ENSGALG00000001158	201.652	117.31	163.63	135.575	212.079	185.987	285.447	279.135	245.157	328.945	187.035	309.056	265.275	345.084	244.65	219.007	122.788	187.454	167.409	168.291	176.966	201.478	211.573	191.731
ENSGALG00000001160	82.6593	30.1202	75.8548	71.5535	63.6237	48.3868	9.56044	9.03084	67.8559	181.568	65.4049	43.4211	122.026	130.874	113.815	93.6005	35.0823	30.6415	31.0283	62.5877	16.6211	25.0595	51.621	47.5159
ENSGALG00000001161	1507.85	1272.97	1300.37	1274.78	488.898	644.149	1465.48	1403.06	404.217	279.426	426.853	353.754	211.336	235.925	254.223	448.919	517.925	423.573	427.902	531.3	439.971	533.266	603.457	500.167
ENSGALG00000001162	653.1	491.435	489.805	551.715	492.246	538.303	493.046	644.473	442.888	610.73	369.481	613.003	732.159	299.895	286.134	416.204	317.587	448.807	358.63	384.567	551.43	647.538	338.081	430.978
ENSGALG00000001163	410.572	304.372	333.761	436.853	524.616	359.877	229.451	384.221	258.29	407.939	299.486	385.681	330.709	318.675	243.586	315.334	466.225	446.104	443.055	458.976	303.091	333.793	379.524	435.146
ENSGALG00000001165	138.068	187.062	145.208	143.107	127.247	155.745	241.743	188.006	230.564	154.451	234.081	140.48	259.969	222.427	347.828	251.722	139.406	100.035	150.812	132.825	177.944	96.2285	137.414	127.543
ENSGALG00000001166	30.8837	45.9729	22.7564	15.0639	66.9723	34.778	10.9262	22.1666	44.5077	55.4137	37.866	33.2043	22.9905	27.5833	52.121	38.1672	27.6965	21.6293	28.142	38.248	16.6211	14.0333	26.174	18.3395
ENSGALG00000001167	0	0	0	0	0	0	0	0	0	0	0	0	0	0	0	0	0	0	0	0	0	0	0	0.833612
ENSGALG00000001168	726.676	337.663	628.511	572.428	395.136	420.36	432.951	636.263	418.08	924.348	431.443	1192.8	363.427	517.04	334	411.66	345.284	381.216	322.55	344.232	550.452	510.211	370.799	320.107
ENSGALG00000001169	27.2503	15.8527	36.8438	13.1809	12.2783	16.633	61.46	36.1233	38.6706	8.2531	72.2897	122.601	33.6015	54.5797	18.0828	20.9011	16.6179	17.1232	38.9658	15.2992	11.7325	17.0405	26.9011	15.005
ENSGALG00000001171	48.1423	28.5349	49.8474	43.3087	44.6482	34.778	27.3155	15.5987	16.7816	44.8026	11.4746	19.1563	101.689	31.6914	8.50955	9.08742	12.0018	8.11098	2.88635	6.25877	5.86627	6.01428	13.8141	9.16974
ENSGALG00000001172	5.45007	22.1938	9.75276	1.88299	13.3945	12.0967	21.8524	11.4938	13.863	4.71606	9.17964	3.83127	30.9487	24.062	21.2739	17.2661	8.30896	8.11098	9.38065	4.17251	8.79941	5.0119	2.90823	5.83529
ENSGALG00000001174	180.761	152.186	180.968	148.756	136.177	205.644	200.769	291.45	211.594	215.76	290.306	355.031	127.332	218.319	249.968	207.193	182.797	149.602	130.608	150.906	122.214	197.469	167.223	173.391
ENSGALG00000001175	581.34	667.4	529.9	485.811	675.304	577.618	549.042	485.202	619.459	802.909	567.99	604.063	389.07	566.924	582.904	553.424	937.99	948.083	1140.83	1046.61	857.454	751.785	844.113	715.24
ENSGALG00000001177	69.9425	28.5349	18.4219	33.8938	15.6269	31.7538	27.3155	24.6296	2.91854	0	6.88473	15.3251	4.42125	7.04254	3.19108	4.54371	22.1572	7.20976	29.5851	40.3343	1.95542	1.00238	12.36	19.1731
ENSGALG00000001179	257.97	320.225	275.245	280.565	216.544	235.886	348.273	309.511	240.05	90.7841	134.252	217.105	225.484	285.223	226.567	209.011	188.336	220.799	194.107	191.936	241.495	185.44	174.494	221.741
ENSGALG00000001181	16.3502	15.8527	23.8401	16.9469	54.694	25.7055	25.9498	30.3764	35.7521	9.43212	22.9491	34.4814	21.222	39.3208	13.828	34.5322	36.0055	82.011	21.6477	18.7763	14.6657	46.1095	7.99762	14.1714
ENSGALG00000001182	919.245	808.489	850.657	721.184	651.864	647.174	1242.86	963.837	957.28	556.495	1290.89	1357.55	609.248	801.676	750.968	894.202	725.649	598.41	729.526	666.211	519.165	656.559	775.042	739.414
ENSGALG00000001183	570.44	578.625	540.736	536.652	543.592	450.602	566.798	601.782	488.125	556.495	547.336	637.268	461.578	364.451	412.713	481.633	640.713	544.337	861.577	600.146	318.734	410.976	503.85	562.688
ENSGALG00000001184	254.336	175.965	179.884	207.129	253.378	216.229	146.138	233.16	164.168	390.254	152.612	103.444	373.153	285.81	168.064	235.364	233.574	279.378	159.471	216.971	292.336	325.774	327.902	315.106
ENSGALG00000001186	346.988	440.706	444.292	350.236	389.555	376.51	620.063	539.387	462.588	325.408	337.352	638.545	275.002	312.806	465.898	438.923	372.98	406.45	365.124	374.831	340.244	495.176	382.432	360.121
ENSGALG00000001187	143.518	245.717	197.222	235.373	188.639	208.668	196.672	235.623	271.424	95.5002	261.62	222.214	259.085	251.184	241.459	256.265	163.41	167.627	160.193	160.642	164.256	211.502	184.672	189.23
ENSGALG00000001188	30.8837	47.5582	9.75276	35.7768	170.779	140.624	25.9498	20.5246	26.2668	21.2223	5.73728	3.83127	63.666	12.9113	27.656	13.6311	1.84644	2.70366	5.05112	5.56335	8.79941	3.00714	2.18117	4.16806
ENSGALG00000001189	1574.16	878.241	1300.37	1564.76	677.536	756.044	830.393	1391.57	226.186	306.544	173.266	186.455	229.905	313.98	152.108	206.285	373.903	374.006	222.249	305.984	173.055	215.512	281.371	256.753
ENSGALG00000001190	366.063	429.609	468.132	416.14	425.274	417.336	510.801	449.079	570.574	200.433	456.687	476.354	381.112	946.634	612.688	504.352	383.135	366.796	362.959	399.866	327.534	440.045	415.149	398.467
ENSGALG00000001191	0	0	1.08364	0	2.23241	0	4.09733	0	1.45927	0	0	0	7.95825	2.34751	3.19108	0	18.4644	6.30854	12.9886	7.64961	0	3.00714	2.18117	4.16806
ENSGALG00000001192	168.044	137.919	163.63	163.82	502.292	272.176	240.377	161.734	135.712	95.5002	164.086	223.491	101.689	178.998	114.879	149.942	156.024	109.048	178.954	128.652	137.857	124.295	141.776	141.714
ENSGALG00000001194	614.041	531.066	619.842	617.62	502.292	443.042	424.757	576.332	640.618	568.285	549.631	793.073	450.083	391.448	475.471	497.991	628.711	663.298	598.197	600.146	452.681	483.147	402.789	489.331
ENSGALG00000001197	86.2927	104.628	122.451	129.926	234.403	190.523	148.87	55.827	8.75561	9.43212	24.0966	14.048	17.685	2.34751	38.293	9.99617	21.234	5.40732	7.21589	9.04044	41.0639	9.02142	5.81645	10.0033
ENSGALG00000001201	580.432	256.814	452.962	546.066	346.023	368.949	300.471	507.369	459.669	483.396	437.18	550.426	471.305	589.813	431.86	424.383	360.055	402.845	334.817	399.17	432.149	484.15	402.789	410.971
ENSGALG00000001202	0	0	0	0	0	0	135.212	0	0	0	0	0	3.537	7.04254	0	0.908742	0	0.90122	0	0	0	1.00238	0	0
ENSGALG00000001203	33.6087	26.9496	21.6728	24.4788	97.1098	143.648	32.7787	19.7036	4.3778	10.6111	18.3593	3.83127	17.685	41.0815	2.12739	9.99617	0	0	0	0	0	0	0	0
ENSGALG00000001204	77.2093	45.9729	72.6039	99.7984	167.431	111.895	54.6311	90.3084	91.2042	275.889	64.2575	88.1192	162.702	104.464	26.5923	33.6235	36.0055	46.8634	62.7782	45.2022	50.841	90.2142	75.6139	71.6907
ENSGALG00000001206	0	3.17055	1.08364	3.76598	0	0	0	0.820985	2.91854	2.35803	0	3.83127	15.9165	5.2819	3.19108	0.908742	4.61609	6.30854	0	9.04044	0.977712	2.00476	1.45411	5.00167
ENSGALG00000001207	78.1176	118.895	81.273	82.8515	226.59	119.455	84.6782	63.2159	27.7261	29.4754	16.0644	5.10836	27.4117	19.367	5.31847	17.2661	7.38574	4.5061	1.44318	3.47709	0.977712	10.0238	6.54351	9.16974
ENSGALG00000001208	61.7674	179.136	92.1094	105.447	208.73	158.769	177.551	90.3084	180.949	189.821	148.022	243.924	161.818	225.948	218.057	215.372	113.556	64.8878	109.681	126.566	78.217	58.138	119.964	106.702
ENSGALG00000001209	29.067	11.0969	34.6765	62.1386	40.1834	33.2659	5.46311	4.92591	23.3483	0	48.1931	29.3731	13.2637	10.5638	6.38216	8.17868	45.2377	50.4683	30.3067	54.2427	37.1531	32.0762	47.2587	44.1815
ENSGALG00000001211	6.35841	0	0	3.76598	15.6269	3.02418	4.09733	0.820985	2.1889	25.9383	5.73728	0	0	2.34751	0	1.81748	3.69287	8.11098	4.32953	6.95419	0	0	0	8.33612
ENSGALG00000001212	2.72503	4.75582	3.25092	0	5.58102	3.02418	1.36578	2.46296	5.10744	15.3272	14.9169	16.6022	6.18975	7.04254	2.12739	2.72623	1.84644	0.90122	2.88635	0	2.93314	4.00952	1.45411	5.00167
ENSGALG00000001213	211.644	296.446	275.245	269.267	178.593	170.866	325.055	292.271	205.757	78.994	149.169	177.515	106.994	213.624	141.471	224.459	166.179	171.232	161.636	147.429	114.392	141.336	159.952	185.896
ENSGALG00000001214	2.72503	0	2.16728	1.88299	4.46482	6.04835	5.46311	1.64197	2.1889	1.17901	3.44237	3.83127	4.42125	0.586878	1.06369	0.908742	8.30896	5.40732	1.44318	9.73586	4.88856	2.00476	3.63528	2.50084
ENSGALG00000001217	391.496	317.055	312.088	321.991	399.601	374.998	359.199	425.27	377.221	354.883	304.076	604.063	416.482	590.399	420.159	424.383	388.675	393.833	393.266	405.429	402.817	351.835	397.7	395.966
ENSGALG00000001219	246.161	204.5	192.888	199.597	296.91	222.277	200.769	265.178	205.027	188.642	105.566	104.721	164.47	156.696	130.834	162.665	204.031	260.452	181.84	163.423	254.205	274.652	213.028	195.899
ENSGALG00000001220	336.087	183.892	409.616	538.535	323.699	257.055	258.132	236.444	321.769	167.42	355.711	342.26	317.446	268.203	161.681	219.007	299.123	295.6	432.953	444.373	182.832	182.433	223.933	325.109
ENSGALG00000001223	208.011	221.938	153.877	146.873	78.1343	133.064	215.793	234.802	137.901	254.667	144.579	114.938	141.48	149.654	147.853	192.653	130.174	146.899	125.556	93.8815	127.103	148.352	128.689	102.534
ENSGALG00000001225	311.562	363.027	329.427	306.927	323.699	272.176	382.418	333.32	357.521	280.606	432.591	289.899	233.442	299.895	379.739	331.691	371.134	304.612	357.908	303.203	203.364	213.507	343.898	275.926
ENSGALG00000001226	281.587	131.578	243.819	210.895	784.692	704.633	114.725	233.16	175.112	202.791	120.483	208.166	795.825	473.024	168.064	177.205	560.393	399.24	663.14	710.022	876.03	1220.9	815.03	761.922
ENSGALG00000001227	1375.23	554.846	1275.44	1242.77	880.686	629.029	956.044	1224.91	619.459	865.397	573.728	719.002	715.358	1233.03	597.796	669.743	504.077	437.993	445.942	589.02	293.314	356.847	653.624	733.579
ENSGALG00000001229	92.6511	110.969	105.113	101.681	210.963	173.89	107.896	69.7837	49.6151	24.7593	63.11	34.4814	72.5085	86.2711	53.1847	55.4333	184.644	135.183	190.499	189.154	86.0387	69.1642	192.67	149.217
ENSGALG00000001231	555.907	846.536	603.587	713.652	3302.85	1896.16	536.75	610.813	203.568	110.827	118.188	127.709	851.532	278.767	225.503	175.387	532.697	647.076	396.874	346.318	969.891	929.206	499.488	470.991
ENSGALG00000001233	15.4419	15.8527	5.4182	11.2979	15.6269	15.1209	20.4867	16.4197	37.2113	33.0124	41.3084	31.9272	59.2447	160.805	37.2293	38.1672	16.6179	28.839	41.8521	48.6793	33.2422	26.0619	50.1669	35.0117
ENSGALG00000001234	0.908344	28.5349	1.08364	0	5.58102	3.02418	0	1.64197	2.91854	5.89507	8.03219	2.55418	3.537	10.5638	3.19108	2.72623	38.7752	26.1354	57.7271	27.1213	125.147	90.2142	55.2563	35.8453
ENSGALG00000001235	3.63338	0	1.08364	1.88299	2.23241	6.04835	30.0471	4.10493	2.1889	48.3396	16.0644	11.4938	14.148	12.3244	21.2739	3.63497	2.76965	0	5.05112	0.695419	0	1.00238	2.18117	1.66722
ENSGALG00000001236	80.8427	133.163	123.535	112.979	95.9936	105.846	176.185	92.7713	153.953	231.087	107.861	54.9149	109.647	133.808	138.28	138.129	106.17	108.146	87.3122	108.485	112.437	115.274	111.24	86.6957
ENSGALG00000001238	447.814	207.671	327.259	376.598	205.382	223.789	157.064	199.499	252.453	366.674	300.633	256.695	291.802	213.037	237.204	276.258	295.43	378.512	272.76	323.37	298.202	266.633	338.081	362.621
ENSGALG00000001239	56.3174	42.8024	80.1894	71.5535	111.62	105.846	137.943	61.5739	162.708	87.2471	102.123	109.83	73.3927	151.415	130.834	187.201	58.1627	51.3695	64.943	59.806	63.5513	64.1523	92.3362	82.5276
ENSGALG00000001240	452.356	250.473	311.005	448.151	508.989	444.554	248.571	386.684	319.58	491.649	377.513	335.875	397.028	399.077	387.185	388.033	440.375	439.795	457.487	543.817	490.812	372.885	491.49	405.969
ENSGALG00000001242	73.5759	42.8024	59.6002	88.5004	125.015	72.5802	8.19466	14.7777	153.953	729.81	154.906	111.107	285.613	403.185	188.274	170.844	168.949	159.516	206.374	216.275	116.348	110.262	206.484	144.215
ENSGALG00000001244	99.9179	64.9962	74.7712	97.9154	306.956	210.18	92.8728	59.1109	5.10744	0	5.73728	34.4814	40.6755	82.7498	19.1465	54.5245	24.0037	22.5305	13.7102	13.213	20.532	12.0286	45.8046	21.6739
ENSGALG00000001245	250.703	163.283	208.059	182.65	184.174	237.398	144.772	279.956	306.446	422.087	291.454	279.683	337.783	473.024	246.777	277.166	220.649	328.044	270.596	296.248	378.375	331.788	251.562	258.42
ENSGALG00000001246	68.1258	26.9496	65.0184	50.8407	125.015	84.6769	23.2182	30.3764	24.8075	132.05	17.2118	25.5418	109.647	49.8846	25.5287	27.2623	54.4699	31.5427	59.8919	66.7602	36.1754	56.1333	64.708	61.6873
ENSGALG00000001250	2152.78	2051.34	1691.56	2043.04	2292.68	2085.17	1816.48	1962.98	846.375	834.742	856.001	616.834	574.762	823.39	788.197	819.686	3550.7	3979.79	3840.29	2926.32	1594.65	1465.48	3068.18	2768.43
ENSGALG00000001252	0	0	0	5.64896	0	0	15.0235	1.64197	2.1889	1.17901	0	38.3127	32.7172	45.7765	1.06369	6.3612	0	2.70366	2.88635	0	0	5.0119	3.63528	5.00167
ENSGALG00000001253	361.521	402.659	376.023	306.927	273.47	254.031	539.482	307.869	313.743	271.173	265.062	257.972	146.785	345.084	296.771	320.786	360.978	222.601	326.88	304.593	181.855	214.509	298.093	262.588
ENSGALG00000001255	30.8837	26.9496	32.5092	20.7129	133.945	102.822	57.3626	36.9443	24.0779	55.4137	8.03219	70.2399	115.837	107.399	14.8917	26.3535	24.0037	44.1598	18.7613	49.3747	11.7325	12.0286	61.7998	68.3562
ENSGALG00000001256	224.361	128.407	266.575	197.714	534.662	461.187	338.713	227.413	286.746	116.722	224.901	203.057	388.186	548.144	288.261	228.094	401.6	313.624	277.812	235.052	531.876	520.235	442.05	330.944
ENSGALG00000001258	3520.74	1177.86	3966.12	3588.97	2841.86	2094.24	1455.92	2338.99	4775.45	15322.5	5372.38	8284.48	6950.2	5926.3	3582.52	4173.85	2635.79	3060.54	2645.34	3354.7	2839.28	4469.61	3540.04	3239.42
ENSGALG00000001261	3.63338	1.58527	4.33456	3.76598	29.0213	6.04835	12.292	7.38887	8.02597	0	1.14746	2.55418	11.4952	15.8457	2.12739	2.72623	5.53931	1.80244	0.721589	0.695419	0	7.01666	0.727057	0.833612
ENSGALG00000001262	195.294	340.834	180.968	212.778	396.253	350.804	184.38	190.469	213.783	202.791	237.523	300.116	108.763	142.611	224.439	200.832	420.064	388.426	505.112	335.887	231.718	211.502	348.26	391.798
ENSGALG00000001263	67.2175	90.3606	67.1857	67.7876	98.226	71.0681	57.3626	49.2591	24.0779	216.939	16.0644	24.2647	50.4022	51.6453	17.0191	23.6273	106.17	82.011	229.465	165.51	31.2868	35.0833	101.061	155.052
ENSGALG00000001264	102.643	47.5582	75.8548	69.6705	33.4861	48.3868	95.6044	105.086	26.9965	24.7593	43.6033	65.1316	33.6015	41.0815	46.8025	40.8934	132.02	104.541	132.051	70.2373	50.841	50.119	204.303	125.875
ENSGALG00000001267	621.308	317.055	395.529	391.661	486.665	417.336	305.934	344.814	223.268	311.26	206.542	261.803	381.112	186.627	173.382	193.562	309.278	420.87	336.26	450.631	333.4	411.978	276.281	342.615
ENSGALG00000001269	3.63338	7.92636	20.5892	11.2979	12.2783	4.53626	17.7551	13.1358	14.5927	1.17901	24.0966	16.6022	14.148	21.7145	1.06369	17.2661	17.5411	10.8146	7.21589	18.7763	11.7325	17.0405	13.8141	17.5059
ENSGALG00000001270	99.0095	123.651	94.2767	118.628	99.3422	99.7978	116.091	126.432	91.9339	42.4445	133.105	61.3003	83.1195	110.92	101.051	110.867	81.2432	40.5549	67.1077	69.5419	71.373	101.24	91.6091	85.0285
ENSGALG00000001271	0.908344	0	0	1.88299	0	0	35.5102	1.64197	2.1889	15.3272	0	10.2167	9.72675	9.39005	6.38216	6.3612	0.923218	1.80244	0.721589	2.08626	0	0	0.727057	3.33445
ENSGALG00000001273	18.1669	11.0969	19.5055	37.6598	26.7889	19.6571	2.73155	2.46296	6.5667	3.53704	2.29491	3.83127	7.074	6.45566	1.06369	4.54371	0.923218	0	0	0.695419	0	1.00238	0	2.50084
ENSGALG00000001275	124.443	150.601	159.295	148.756	113.853	114.919	177.551	145.314	146.656	137.945	142.284	141.757	81.351	137.329	125.516	165.391	144.022	133.38	175.346	137.693	76.2616	106.252	137.414	144.215
ENSGALG00000001276	4.54172	4.75582	1.08364	0	5.58102	1.51209	9.56044	5.7469	0	0	0	0	0.88425	1.17376	0	0	0	0	0	0	0	0	0	0
ENSGALG00000001277	219.819	367.783	321.841	220.31	186.406	198.084	383.783	273.388	221.079	139.124	297.191	305.224	111.415	136.743	203.166	211.737	204.954	136.084	179.676	187.763	159.367	153.364	153.409	149.217
ENSGALG00000001278	823.868	602.404	689.195	636.45	366.115	376.51	863.171	734.782	798.949	466.89	776.827	671.749	325.404	671.389	576.522	675.196	401.6	381.216	388.936	426.292	283.537	385.916	408.606	472.658
ENSGALG00000001279	308.837	285.349	264.408	257.969	235.519	235.886	319.592	312.795	290.394	287.68	294.896	149.42	98.1517	241.207	287.197	307.155	270.503	228.009	285.028	264.955	119.281	161.383	283.552	253.418
ENSGALG00000001281	130.802	115.725	104.029	109.213	64.7399	68.044	150.235	191.29	48.1558	87.2471	16.0644	35.7585	83.1195	143.198	47.8662	56.342	234.497	305.513	219.363	293.467	42.0416	78.1857	175.221	173.391
ENSGALG00000001282	0	1.58527	0	0	0	0	0	0.820985	0	2.35803	0	0	0.88425	1.17376	0	0	0.923218	0	1.44318	0.695419	0	1.00238	1.45411	0
ENSGALG00000001283	1426.1	1239.68	1378.39	1312.44	1393.02	1075.09	1857.46	1681.38	1648.24	1665.95	1715.45	2190.21	1365.28	1926.13	1737.01	1639.37	1084.78	927.355	1008.06	1042.43	1131.21	1149.73	1118.94	1124.54
ENSGALG00000001285	91.7428	79.2636	89.9421	88.5004	36.8348	48.3868	107.896	143.672	50.3447	50.6976	45.8982	77.9025	67.203	86.2711	51.0573	78.1518	67.3949	47.7646	62.0566	53.5472	37.1531	30.0714	50.1669	53.3512
ENSGALG00000001287	1176.31	423.268	799.726	804.036	425.274	483.868	528.556	659.251	119.66	113.185	81.4693	303.947	34.4857	169.021	72.3312	91.783	216.956	200.071	181.119	221.839	121.236	133.317	205.757	238.413
ENSGALG00000001288	0.908344	0	3.25092	0	0	0	9.56044	3.28394	9.48524	0	0	15.3251	6.18975	4.10815	12.7643	1.81748	4.61609	0	2.16477	0	0	2.00476	0	3.33445
ENSGALG00000001289	67.2175	31.7055	44.4292	41.4257	56.9264	43.8505	15.0235	22.9876	32.1039	153.272	24.0966	26.8189	61.8975	31.6914	18.0828	10.9049	28.6198	32.4439	50.5112	34.0755	7.8217	26.0619	23.2658	16.6722
ENSGALG00000001291	159.869	95.1164	149.542	163.82	177.477	143.648	144.772	177.333	240.05	208.686	300.633	191.563	98.1517	147.306	160.618	210.828	228.035	227.107	342.755	295.553	193.587	250.595	274.1	321.774
ENSGALG00000001293	16.3502	14.2675	11.92	28.2448	150.688	99.7978	58.7284	69.7837	4.3778	8.2531	4.58982	26.8189	76.9297	98.5955	76.586	86.3305	1.84644	0.90122	2.16477	2.78167	65.5067	61.1452	23.2658	27.5092
ENSGALG00000001295	585.882	237.791	396.612	412.374	223.241	234.374	338.713	441.69	304.987	492.828	135.4	347.368	330.709	355.061	222.312	213.554	197.569	184.75	205.653	194.717	201.409	219.521	237.02	255.085
ENSGALG00000001298	254.336	180.721	273.077	271.15	117.202	169.354	232.182	272.567	219.62	180.389	214.574	154.528	272.349	92.1399	147.853	183.566	86.7825	127.973	143.596	133.52	209.23	250.595	128.689	135.879
ENSGALG00000001299	0	0	0	0	1.1162	0	0	0	5.10744	22.4013	4.58982	24.2647	14.148	80.4023	2.12739	9.08742	0	0	0	0	0	0	0	0
ENSGALG00000001300	0.908344	0	1.08364	0	0	1.51209	0	0	2.1889	0	1.14746	0	0	0.586878	2.12739	3.63497	0	1.80244	0	0	0	1.00238	0	0
ENSGALG00000001301	350.621	418.512	303.419	350.236	329.28	337.196	621.429	440.048	717.23	515.229	588.644	462.307	319.214	424.313	579.713	639.755	367.441	338.859	448.828	331.019	322.645	376.895	362.074	354.285
ENSGALG00000001302	947.403	672.156	991.531	960.324	367.231	489.916	823.564	825.09	840.538	488.112	1090.08	1056.15	587.142	468.916	443.56	611.584	505.923	681.322	586.652	586.238	572.939	833.98	604.911	602.702
ENSGALG00000001304	7.26676	7.92636	6.50184	7.53195	21.2079	25.7055	5.46311	3.28394	5.83707	0	1.14746	0	9.72675	7.04254	3.19108	5.45245	32.3126	68.4927	10.8238	22.2534	52.7965	30.0714	18.1764	11.6706
ENSGALG00000001305	8.1751	3.17055	13.0037	9.41494	2.23241	0	2.73155	4.92591	18.2408	23.5803	9.17964	12.7709	16.8007	12.9113	12.7643	4.54371	14.7715	19.8268	16.5965	29.903	3.91085	6.01428	17.4494	20.0067
ENSGALG00000001306	471.431	402.659	413.95	378.481	601.634	503.525	509.435	549.239	442.158	409.118	418.821	467.415	320.983	360.93	276.56	456.189	369.287	396.537	340.59	374.135	410.639	403.959	399.154	426.81
ENSGALG00000001309	76.3009	71.3373	72.6039	65.9046	79.2505	92.2374	81.9466	83.7405	101.419	291.217	131.957	105.998	95.499	119.136	101.051	114.502	51.7002	107.245	77.9316	79.2777	176.966	116.276	79.2492	69.1898
ENSGALG00000001310	4.54172	11.0969	2.16728	5.64896	7.81343	1.51209	2.73155	6.56788	13.863	7.07409	24.0966	1.27709	7.074	39.3208	27.656	21.8098	8.30896	5.40732	12.267	7.64961	8.79941	5.0119	17.4494	7.50251
ENSGALG00000001311	8.1751	7.92636	5.4182	18.8299	24.5565	12.0967	1.36578	5.7469	3.64817	2.35803	12.622	15.3251	30.0645	30.5177	5.31847	2.72623	0	1.80244	0	0	0	2.00476	0	0
ENSGALG00000001312	305.204	776.784	622.009	546.066	285.748	334.171	613.234	440.869	412.243	308.902	574.875	394.621	212.22	254.705	588.223	491.63	840.128	622.743	683.344	657.866	445.837	437.038	567.104	582.695
ENSGALG00000001313	786.626	577.039	685.944	762.61	380.626	512.598	453.438	419.523	234.212	308.902	362.596	203.057	228.136	156.11	176.573	209.919	218.803	169.429	222.971	216.971	243.45	206.49	179.583	140.047
ENSGALG00000001314	56.3174	36.4613	27.091	41.4257	79.2505	68.044	13.6578	36.9443	37.941	55.4137	9.17964	16.6022	50.4022	41.6683	9.57324	19.0836	143.099	119.862	109.681	139.779	41.0639	55.1309	97.4256	80.8604
ENSGALG00000001315	101.735	115.725	102.946	101.681	133.945	140.624	129.749	122.327	93.3931	175.673	60.8151	43.4211	86.6565	76.2942	71.2675	79.9693	96.0147	91.9244	79.3747	65.3694	82.1278	81.1928	90.155	77.526
ENSGALG00000001316	47.2339	49.1435	40.0947	62.1386	131.712	86.189	50.5338	50.0801	9.48524	15.3272	6.88473	16.6022	55.7077	28.1701	19.1465	19.0836	46.1609	37.8512	64.2214	50.7656	11.7325	24.0571	22.5388	28.3428
ENSGALG00000001317	634.933	524.725	451.878	628.918	692.047	580.642	566.798	643.652	417.351	542.347	338.499	480.186	392.607	404.946	489.299	502.534	523.465	462.326	460.374	448.545	749.905	498.183	455.137	460.154
ENSGALG00000001318	9375.02	4544.98	6954.8	7059.32	1849.55	2699.08	5723.97	8734.46	1558.5	1874.63	1512.35	1882.43	1297.19	1281.74	1477.47	1364.02	2478.84	2107.05	2156.83	2438.83	2507.83	2286.43	2565.78	3009.34
ENSGALG00000001319	9.08344	22.1938	10.8364	16.9469	49.113	30.2418	38.2418	27.0925	7.29634	8.2531	3.44237	5.10836	31.833	21.7145	21.2739	11.8136	5.53931	7.20976	13.7102	6.95419	2.93314	3.00714	16.7223	14.1714
ENSGALG00000001320	11.8085	1.58527	11.92	1.88299	4.46482	4.53626	20.4867	13.1358	17.5112	12.9692	17.2118	15.3251	7.074	49.8846	4.25478	16.3574	2.76965	0.90122	5.05112	13.213	0	4.00952	7.99762	5.00167
ENSGALG00000001323	0	0	0	0	1.1162	0	1.36578	0	0	0	0	3.83127	9.72675	0.586878	0	0	0	0	0	0	0	0	0	1.66722
ENSGALG00000001325	7.26676	1.58527	1.08364	5.64896	1.1162	4.53626	2.73155	4.92591	5.83707	16.5062	0	3.83127	15.0322	27.5833	4.25478	11.8136	3.69287	0.90122	2.88635	4.17251	0	0	0.727057	2.50084
ENSGALG00000001327	6.35841	0	18.4219	3.76598	6.69723	0	6.82889	4.10493	50.3447	239.34	82.6168	83.0108	122.911	171.368	47.8662	44.5284	9.23218	4.5061	2.88635	7.64961	9.77712	11.0262	12.36	16.6722
ENSGALG00000001328	1160.86	987.625	782.388	943.377	1482.32	1528.72	550.408	822.627	716.5	901.946	527.829	750.929	534.087	518.8	704.165	665.199	1746.73	1754.67	1793.87	1493.76	1862.54	1284.05	1491.92	1379.63
ENSGALG00000001329	449.631	345.589	472.467	463.215	474.387	362.901	572.261	489.307	1160.85	1137.75	1550.21	1607.86	423.556	994.172	1138.15	1380.38	871.518	831.826	787.975	976.368	588.583	818.945	1090.58	951.985
ENSGALG00000001330	213.461	188.647	149.542	156.288	146.223	176.914	127.017	199.499	107.256	259.383	84.9117	136.649	198.072	76.2942	102.115	155.395	102.477	127.973	131.329	145.343	291.358	210.5	138.868	150.884
ENSGALG00000001331	665.816	431.194	434.54	747.546	2684.47	1754.02	326.421	435.122	331.254	530.557	254.735	261.803	379.343	514.105	168.064	298.976	384.982	492.967	342.033	440.895	428.238	390.928	398.427	400.134
ENSGALG00000001332	763.009	806.904	869.079	792.738	767.949	792.334	1531.04	1352.16	1414.76	1220.28	987.959	1008.9	1269.78	1038.77	1248.78	1220.44	373.903	437.091	329.044	406.124	973.802	1159.75	348.987	429.31
ENSGALG00000001333	146.243	93.5311	131.12	112.979	199.801	149.697	121.554	170.765	177.301	347.809	121.63	159.636	276.77	363.864	148.917	127.224	116.325	92.8256	127.721	167.596	169.144	108.257	147.592	125.875
ENSGALG00000001334	2341.71	3119.82	2388.34	2421.52	2813.95	2960.67	3492.29	3029.44	1945.2	1341.72	1637.42	1577.21	1636.75	1126.22	2134.83	2104.65	2772.42	2800.09	2635.96	2312.27	3197.12	2574.11	2245.15	2308.27
ENSGALG00000001335	423.289	488.264	390.11	397.31	483.317	523.182	432.951	471.245	533.362	602.477	390.135	693.46	355.468	447.201	664.809	515.257	607.477	575.879	510.885	484.707	538.72	532.264	508.213	534.346
ENSGALG00000001337	678.533	500.946	640.431	636.45	344.907	352.316	659.67	687.986	357.521	358.42	321.287	315.441	175.966	231.23	284.006	279.893	411.755	258.65	238.846	268.432	384.241	355.845	362.074	307.603
ENSGALG00000001341	429.647	286.934	387.943	297.512	139.526	164.818	594.113	316.9	314.472	188.642	248.998	250.31	86.6565	204.82	180.828	222.642	205.878	136.985	163.801	122.394	103.638	148.352	222.479	174.225
ENSGALG00000001342	16.3502	7.92636	8.66912	22.5959	7.81343	9.07253	9.56044	14.7777	2.1889	0	5.73728	40.8669	33.6015	21.7145	5.31847	5.45245	13.8483	7.20976	7.93747	18.7763	2.93314	14.0333	13.8141	8.33612
ENSGALG00000001343	104.46	71.3373	73.6875	129.926	258.96	149.697	50.5338	83.7405	4.3778	7.07409	13.7695	75.3483	58.3605	15.8457	35.1019	15.4486	22.1572	20.7281	34.6363	36.8572	1.95542	3.00714	12.36	15.005
ENSGALG00000001345	55.409	58.6551	52.0147	28.2448	66.9723	51.411	118.823	76.3516	102.149	38.9075	84.9117	199.226	25.6432	63.3828	78.7133	74.5169	90.4754	100.035	94.5281	95.2724	74.3061	75.1785	100.334	88.3629
ENSGALG00000001346	12.7168	12.6822	11.92	5.64896	3.34861	27.2176	19.1209	11.4938	3.64817	0	0	1.27709	1.7685	1.17376	0	2.72623	13.8483	20.7281	25.2556	21.558	0	12.0286	16.7223	26.6756
ENSGALG00000001347	40.8755	11.0969	21.6728	22.5959	34.6023	30.2418	0	3.28394	10.9445	346.63	3.44237	5.10836	14.148	15.8457	4.25478	8.17868	12.9251	15.3207	12.9886	2.78167	5.86627	1.00238	13.8141	15.8386
ENSGALG00000001348	0	0	0	0	0	0	27.3155	0	0	0	0	6.38545	4.42125	8.21629	0	0	0.923218	0	0.721589	2.08626	3.91085	5.0119	1.45411	1.66722
ENSGALG00000001350	183.486	150.601	161.462	137.458	263.424	260.079	228.085	228.234	194.083	258.204	207.689	228.599	358.121	225.948	341.446	209.011	275.119	237.021	163.079	187.763	271.804	287.683	213.028	210.904
ENSGALG00000001352	5.45007	4.75582	4.33456	0	7.81343	4.53626	10.9262	3.28394	3.64817	0	4.58982	16.6022	6.18975	2.93439	1.06369	0	12.0018	3.60488	5.77271	1.39084	0	2.00476	5.0894	4.16806
ENSGALG00000001355	268.87	217.182	312.088	305.044	183.058	172.378	90.1413	165.839	136.442	701.514	179.003	260.526	398.797	178.998	174.446	190.836	276.042	237.021	226.579	262.868	568.051	317.755	221.752	266.756
ENSGALG00000001359	933.778	1813.55	1176.83	1233.36	1533.67	1288.3	1533.77	1160.87	719.419	492.828	588.644	618.111	335.131	449.549	706.293	611.584	1246.34	1150.86	1220.93	1013.92	927.849	750.783	1025.15	914.473
ENSGALG00000001362	357.888	245.717	355.434	321.991	252.262	263.103	293.642	458.931	395.462	394.97	394.725	475.077	290.034	707.775	337.191	417.113	228.035	209.083	279.976	278.863	247.361	283.674	321.359	370.958
ENSGALG00000001363	188.936	274.252	269.826	242.905	482.2	435.481	387.881	358.77	263.398	413.834	230.638	399.729	611.901	214.211	306.344	239.908	250.192	246.934	238.124	221.143	423.349	519.233	332.992	345.949
ENSGALG00000001364	1015.53	1125.54	851.741	849.227	744.509	848.281	968.336	920.324	637.7	299.47	671.261	434.211	430.63	338.629	581.841	656.112	751.499	774.148	678.293	516.001	761.638	620.473	627.45	620.208
ENSGALG00000001366	139.885	84.0195	109.448	94.1494	170.779	146.673	95.6044	112.475	137.901	198.074	113.598	88.1192	189.229	222.427	157.427	134.494	252.962	233.416	243.897	212.798	263.982	228.543	316.997	247.583
ENSGALG00000001369	1.81669	3.17055	0	0	0	0	6.82889	6.56788	10.2149	2.35803	2.29491	1.27709	37.1385	57.5141	2.12739	5.45245	26.7733	8.11098	17.3181	28.5122	0.977712	4.00952	5.0894	4.16806
ENSGALG00000001370	103.551	57.0698	92.1094	97.9154	25.6727	140.624	21.8524	34.4814	2.91854	15.3272	0	24.2647	13.2637	19.9539	17.0191	8.17868	182.797	183.849	175.346	168.291	31.2868	106.252	162.861	90.0301
ENSGALG00000001371	4.54172	1.58527	0	3.76598	10.0458	3.02418	1.36578	6.56788	5.83707	2.35803	44.7507	3.83127	17.685	15.2588	8.50955	2.72623	48.0073	21.6293	67.8293	93.8815	17.5988	4.00952	58.1645	52.5176
ENSGALG00000001373	1827.59	753.005	1250.52	1259.72	453.179	709.169	1485.97	2654.24	949.254	1595.21	1017.79	886.3	760.455	1487.74	726.503	970.537	809.662	778.654	791.583	1040.35	714.708	968.299	1419.94	1429.65
ENSGALG00000001374	584.974	738.737	695.697	625.152	525.732	698.585	1163.64	985.182	356.791	521.125	338.499	283.514	532.318	455.417	491.427	450.736	480.997	535.324	368.732	409.602	647.246	566.345	457.319	431.811
ENSGALG00000001375	286.129	180.721	260.074	284.331	208.73	204.132	251.303	279.135	182.408	48.3396	152.612	200.503	105.226	125.592	161.681	140.855	148.638	182.948	139.267	159.251	170.122	222.528	154.863	153.385
ENSGALG00000001376	221.636	150.601	213.477	184.533	194.22	145.16	139.309	142.851	207.946	504.618	221.459	310.333	252.895	219.492	140.408	196.288	132.02	127.973	144.318	198.89	87.9941	126.3	178.129	156.719
ENSGALG00000001377	604.049	340.834	520.147	457.566	763.484	707.657	607.771	875.991	536.281	618.983	534.714	817.337	749.844	721.86	543.548	538.884	422.834	456.918	490.68	568.157	534.809	672.597	529.297	667.724
ENSGALG00000001378	20.8919	1.58527	18.4219	15.0639	20.0917	37.8022	9.56044	20.5246	32.8335	134.408	25.244	7.66254	68.9715	53.9928	39.3567	39.0759	31.3894	21.6293	30.3067	23.6442	48.8856	31.0738	29.8093	43.3478
ENSGALG00000001381	3419.01	2195.6	2204.12	2304.78	2380.86	2286.28	1361.68	2678.05	2152.42	2163.49	1602.99	2145.51	2083.29	1851.6	905.203	2138.27	1893.52	2886.61	2462.06	2321.31	1890.9	3444.18	2860.97	2819.28
ENSGALG00000001382	541.373	581.795	752.046	674.11	442.017	440.018	640.549	683.881	689.504	563.569	1015.5	1066.37	425.324	828.085	594.605	595.226	472.688	574.077	504.39	545.208	307.979	591.404	382.432	514.339
ENSGALG00000001383	3.63338	3.17055	3.25092	5.64896	2.23241	9.07253	2.73155	10.6728	5.83707	0	0	0	5.3055	8.80317	0	2.72623	0	0	1.44318	1.39084	0.977712	1.00238	0.727057	6.6689
ENSGALG00000001385	2.72503	1.58527	0	0	4.46482	18.1451	0	0	0	4.71606	1.14746	0	9.72675	3.52127	1.06369	3.63497	0.923218	1.80244	2.88635	2.78167	0	4.00952	2.18117	0.833612
ENSGALG00000001386	825.685	1074.82	910.258	781.44	906.358	745.459	1199.15	1118.18	1164.5	884.261	986.811	1472.48	799.362	1785.28	1072.2	1187.73	795.814	637.162	784.367	712.109	742.084	914.171	970.62	877.794
ENSGALG00000001387	2.72503	1.58527	2.16728	13.1809	4.46482	7.56044	6.82889	3.28394	1.45927	0	0	1.27709	3.537	4.10815	0	0	4.61609	4.5061	3.60794	2.78167	2.93314	4.00952	2.18117	1.66722
ENSGALG00000001389	27.2503	53.8993	34.6765	30.1278	72.5533	72.5802	69.6546	59.1109	45.9669	3.53704	42.4558	16.6022	82.2352	52.819	48.9299	59.0682	50.777	24.3329	32.4715	31.9893	72.3507	56.1333	33.4446	36.6789
ENSGALG00000001391	0.908344	3.17055	5.4182	5.64896	1.1162	0	8.19466	0.820985	0	0	0	0	0	22.3014	0	0	0	0	0.721589	0	0	0	0	0
ENSGALG00000001392	25.4336	28.5349	20.5892	18.8299	13.3945	27.2176	20.4867	16.4197	44.5077	4.71606	13.7695	5.10836	16.8007	10.5638	21.2739	16.3574	18.4644	13.5183	11.5454	6.25877	7.8217	8.01904	7.27057	5.83529
ENSGALG00000001394	343.354	161.698	276.328	280.565	319.235	225.301	163.893	287.345	222.538	458.637	173.266	256.695	278.539	278.767	159.554	230.821	228.035	214.49	207.818	231.574	256.161	283.674	279.19	260.087
ENSGALG00000001396	6.35841	25.3644	9.75276	0	5.58102	9.07253	8.19466	6.56788	5.83707	11.7901	49.3406	14.048	8.8425	17.0195	11.7006	12.7224	0.923218	0.90122	5.05112	10.4313	0.977712	5.0119	7.27057	2.50084
ENSGALG00000001398	239.803	99.8722	213.477	239.139	1750.21	1043.34	62.8257	68.9627	388.895	514.05	320.14	348.646	1071.71	855.668	440.369	290.798	375.75	634.459	205.653	224.62	888.741	800.902	271.192	265.922
ENSGALG00000001399	266.145	261.57	237.317	246.671	277.935	282.76	284.082	367.801	226.916	260.562	234.081	254.141	283.844	261.161	231.885	233.547	261.271	318.131	241.732	269.127	329.489	305.726	278.463	296.766
ENSGALG00000001403	91.7428	66.5815	86.6912	60.2556	60.2751	55.9473	105.165	68.1418	12.4038	28.2964	5.73728	24.2647	22.9905	24.6489	8.50955	7.26994	63.702	45.061	67.1077	45.8976	18.5765	46.1095	61.0727	50.0167
ENSGALG00000001404	0.908344	0	0	0	3.34861	0	2.73155	0.820985	5.83707	0	1.14746	0	5.3055	2.34751	0	2.72623	10.1554	3.60488	4.32953	6.25877	7.8217	2.00476	12.36	12.5042
ENSGALG00000001405	124.443	161.698	108.364	120.511	532.43	297.881	106.531	137.105	258.29	192.179	168.676	83.0108	213.104	338.042	165.936	202.65	24.9269	27.9378	16.5965	11.1267	2.93314	13.0309	14.5411	8.33612
ENSGALG00000001407	73.5759	55.4846	23.8401	35.7768	7.81343	74.0923	24.584	17.2407	10.2149	36.5495	8.03219	16.6022	39.7912	12.3244	13.828	12.7224	205.878	179.343	180.397	177.332	42.0416	34.0809	166.496	102.534
ENSGALG00000001409	0.908344	0	0	0	0	3.02418	0	0	2.1889	0	0	0	0.88425	5.2819	0	0	3.69287	2.70366	3.60794	6.25877	3.91085	3.00714	4.36234	2.50084
ENSGALG00000001410	250.703	207.671	189.637	178.884	34.6023	61.9956	267.692	273.388	7.29634	0	0	0	10.611	4.69502	4.25478	1.81748	18.4644	66.6902	23.8124	35.4664	19.5542	12.0286	48.7128	57.5193
ENSGALG00000001411	118.993	112.554	130.037	161.937	84.8316	86.189	152.967	172.407	223.998	107.29	341.942	383.127	236.979	202.473	132.962	162.665	200.338	219.898	249.67	182.895	136.88	169.402	135.96	122.541
ENSGALG00000001412	445.089	255.229	273.077	352.119	721.068	731.851	221.256	389.147	1115.61	1570.45	1285.15	1523.57	614.554	1502.99	1739.14	1592.12	383.135	477.646	375.226	276.777	951.314	694.649	260.286	266.756
ENSGALG00000001414	96.2845	74.5078	89.9421	80.9685	395.136	334.171	94.2386	157.629	3.64817	7.07409	3.44237	12.7709	22.9905	15.2588	3.19108	4.54371	0	2.70366	0	0	0	4.00952	0	1.66722
ENSGALG00000001415	305.204	789.466	504.976	568.662	375.045	426.409	615.966	533.64	229.835	226.371	301.781	243.924	221.947	139.09	358.465	288.98	384.059	455.116	316.056	344.928	490.812	421	267.557	329.277
ENSGALG00000001416	1.81669	0	2.16728	1.88299	1.1162	0	1.36578	0.820985	0	0	0	8.93963	0.88425	0	7.44586	0	88.6289	131.578	222.971	100.836	32.2645	46.1095	71.9786	98.3663
ENSGALG00000001417	23.617	7.92636	19.5055	3.76598	21.2079	16.633	95.6044	1.64197	10.2149	5.89507	28.6864	49.8065	43.3282	29.9308	1.06369	14.5399	92.3218	112.652	81.5395	70.9327	84.0833	61.1452	41.4422	45.8487
ENSGALG00000001418	0	0	0	0	0	0	0	0	0	0	0	5.10836	0	0	0	0	0	0	0	0	0	5.0119	0	2.50084
ENSGALG00000001419	265.237	201.33	274.161	239.139	275.703	214.716	264.961	257.789	69.3152	60.1298	47.0457	25.5418	110.531	130.287	68.0764	86.3305	265.887	287.489	317.499	248.96	82.1278	127.302	221.752	169.223
ENSGALG00000001420	786.626	791.051	762.883	698.588	1109.51	922.374	1181.4	976.972	1146.98	943.212	857.149	987.19	1090.28	1230.68	1015.83	1159.56	1046.01	906.627	1003.73	945.074	1057.88	1111.64	1138.57	1013.67
ENSGALG00000001422	287.945	150.601	245.986	273.033	323.699	279.736	159.796	279.135	347.306	569.464	258.177	312.887	600.406	683.126	358.465	310.79	220.649	247.835	271.317	297.639	413.572	384.914	362.074	406.803
ENSGALG00000001424	44.5089	19.0233	43.3456	58.3726	43.532	36.2901	72.3862	49.2591	138.63	278.247	176.708	140.48	50.4022	117.376	88.2866	92.6917	77.5503	86.5171	88.0338	77.1915	64.529	49.1166	74.8868	90.0301
ENSGALG00000001425	124.443	52.314	128.953	156.288	162.966	136.088	47.8022	91.9503	107.256	80.173	94.0913	134.094	78.6982	82.1629	53.1847	34.5322	101.554	110.85	133.494	152.992	46.9302	68.1618	117.056	105.035
ENSGALG00000001426	141.702	38.0465	101.862	94.1494	125.015	181.451	23.2182	71.4257	129.145	67.2038	115.893	168.576	172.429	165.5	48.9299	118.136	291.737	540.732	285.749	401.257	537.742	369.878	391.883	352.618
ENSGALG00000001428	469.614	561.187	469.216	512.173	1184.29	957.152	446.609	472.066	1138.96	838.279	1068.28	1343.5	782.561	661.999	1249.84	1288.6	1940.6	2409.86	1479.98	1361.63	1587.8	1346.2	1378.5	1393.8
ENSGALG00000001429	39.0588	131.578	108.364	103.564	81.483	89.2132	132.48	114.117	67.8559	23.5803	76.8795	72.7941	106.994	48.124	72.3312	66.3382	60.0092	81.1098	68.5509	80.6686	69.4176	93.2214	86.5197	67.5226
ENSGALG00000001431	1.81669	4.75582	0	1.88299	3.34861	4.53626	4.09733	0	0	1.17901	42.4558	20.4334	8.8425	2.93439	0	0	0	0	0	0	0	1.00238	0	3.33445
ENSGALG00000001433	8.1751	19.0233	4.33456	15.0639	21.2079	15.1209	20.4867	13.1358	68.5856	86.0681	137.695	60.0232	22.9905	44.0159	73.3949	69.9732	60.9324	67.5915	59.8919	65.3694	39.1085	48.1142	66.1621	77.526
ENSGALG00000001434	155.327	307.543	163.63	229.725	1040.3	1350.29	203.501	238.086	107.256	87.2471	136.547	204.334	769.297	176.063	108.497	132.676	436.682	543.435	363.681	319.893	754.794	646.535	346.079	322.608
ENSGALG00000001435	487.781	504.117	536.402	632.684	226.59	254.031	214.427	270.925	186.786	116.722	271.947	384.404	173.313	156.11	179.764	187.201	512.386	572.274	611.907	575.807	219.008	197.469	250.835	363.455
ENSGALG00000001436	191.661	206.085	185.302	193.948	189.755	167.842	288.179	243.012	170.005	386.717	204.247	183.901	187.461	123.244	193.592	157.212	182.797	171.232	158.749	166.205	217.052	177.421	172.312	147.549
ENSGALG00000001437	71.7592	72.9226	45.5129	88.5004	40.1834	49.8989	45.0706	60.7529	25.5372	14.1482	24.0966	37.0356	30.9487	23.4751	21.2739	24.536	204.954	157.713	410.584	289.99	69.4176	69.1642	218.117	205.069
ENSGALG00000001438	456.897	217.182	339.179	314.459	267.889	309.978	327.787	360.412	244.427	287.68	237.523	178.793	302.413	220.666	193.592	199.015	148.638	215.391	182.562	162.728	390.107	296.705	189.035	250.084
ENSGALG00000001439	343.354	267.911	224.313	289.98	623.958	400.703	247.206	327.573	267.046	199.253	201.952	264.358	275.002	331.586	208.484	187.201	215.11	188.355	199.88	187.068	204.342	327.778	213.755	223.408
ENSGALG00000001440	0	0	0	0	0	0	0	0	0	0	0	0	6.18975	5.2819	0	0	0	0	0	0	0	1.00238	0	0
ENSGALG00000001441	245.253	637.28	348.932	331.406	363.883	430.945	417.928	417.06	209.405	374.927	356.859	314.164	364.311	192.496	271.242	258.083	308.355	322.637	306.675	307.375	423.349	352.838	282.098	299.267
ENSGALG00000001442	5.45007	0	4.33456	3.76598	0	0	6.82889	0	4.3778	3.53704	1.14746	15.3251	37.1385	26.9964	14.8917	19.9923	8.30896	2.70366	15.1534	17.3855	1.95542	1.00238	9.45173	4.16806
ENSGALG00000001443	316.104	182.306	255.739	355.885	782.46	570.057	203.501	223.308	97.7709	84.8891	96.3862	63.8545	187.461	231.23	111.688	114.502	588.09	891.306	927.241	502.092	140.791	148.352	287.914	220.074
ENSGALG00000001444	92.6511	158.527	84.5239	82.8515	114.969	75.6044	136.578	150.24	128.416	167.42	106.713	222.214	124.679	83.9236	169.127	119.954	52.6234	59.4805	52.676	52.8518	121.236	124.295	80.7033	56.6856
ENSGALG00000001445	0.908344	4.75582	4.33456	5.64896	3.34861	9.07253	4.09733	5.7469	8.75561	5.89507	12.622	7.66254	48.6337	110.92	31.9108	51.7983	6.46253	9.0122	5.05112	11.8221	8.79941	4.00952	5.81645	3.33445
ENSGALG00000001446	545.007	1372.85	1224.51	1152.39	886.267	1220.25	1103.55	1215.06	773.412	697.977	631.1	822.446	1345.83	793.459	933.923	1016.88	1066.32	1045.41	1043.42	949.246	888.741	601.428	862.289	859.454
ENSGALG00000001449	86.2927	36.4613	49.8474	84.7345	472.155	223.789	43.7049	32.8394	11.6741	0	1.14746	28.096	20.3377	27.5833	4.25478	7.26994	1.84644	0	0	0	0	1.00238	0	5.00167
ENSGALG00000001450	32.7004	7.92636	22.7564	32.0108	8.92964	10.5846	51.8995	21.3456	48.1558	127.334	61.9626	76.6254	61.8975	58.1009	39.3567	36.3497	20.3108	5.40732	11.5454	6.95419	6.84399	38.0904	21.8117	28.3428
ENSGALG00000001452	620.399	781.54	638.264	672.227	629.54	715.218	700.644	776.652	873.372	1535.08	1590.37	883.746	1282.16	737.119	1058.38	1128.66	914.909	1195.92	811.787	922.821	1411.82	1326.15	987.343	1087.86
ENSGALG00000001453	52.684	25.3644	62.8511	50.8407	46.8806	43.8505	20.4867	33.6604	42.3188	149.735	47.0457	67.6858	68.0872	79.2285	64.8853	75.4256	74.7807	55.8756	111.125	114.049	35.1976	26.0619	91.6091	73.3579
ENSGALG00000001455	0.908344	0	3.25092	0	3.34861	4.53626	2.73155	0	22.6186	145.019	8.03219	19.1563	9.72675	35.2127	2.12739	10.9049	36.0055	25.2341	44.0169	36.8572	11.7325	6.01428	23.2658	23.3411
ENSGALG00000001459	4.54172	139.504	2.16728	3.76598	1.1162	1.51209	1.36578	1.64197	18.9705	74.2779	36.7186	47.2523	15.0322	37.5602	22.3376	18.1748	2.76965	6.30854	0.721589	2.78167	0	1.00238	2.18117	5.00167
ENSGALG00000001462	2.72503	0	1.08364	0	2.23241	7.56044	1.36578	0	26.9965	23.5803	18.3593	6.38545	1.7685	35.7996	28.7197	33.6235	18.4644	17.1232	9.38065	22.9488	3.91085	11.0262	21.0846	19.1731
ENSGALG00000001463	236.17	223.523	249.237	225.959	122.783	133.064	427.488	391.61	248.075	424.445	344.237	272.02	177.734	586.878	374.42	362.588	173.565	114.455	168.13	154.383	107.548	126.3	215.209	166.722
ENSGALG00000001465	1058.22	1525.03	579.747	638.333	696.512	905.741	566.798	770.084	597.57	3035.96	1295.48	1043.38	1836.59	1188.43	962.643	996.89	1350.67	1269.82	1353.7	1742.72	2785.5	1609.82	1388.68	1441.32
ENSGALG00000001467	256.153	321.81	243.819	273.033	290.213	329.635	334.615	253.684	279.45	124.976	266.21	189.009	190.998	284.049	215.93	239.908	337.898	305.513	383.885	272.604	196.52	186.443	313.361	320.107
ENSGALG00000001470	264.328	101.457	214.561	288.097	1372.93	656.246	50.5338	67.3208	411.513	959.718	403.904	628.328	979.749	1395.01	466.962	342.596	404.369	614.632	262.658	361.618	527.965	363.864	295.185	247.583
ENSGALG00000001472	69.9425	82.4342	44.4292	60.2556	75.9019	89.2132	73.752	45.1542	43.778	80.173	33.2762	43.4211	56.592	45.7765	54.2484	37.2584	370.21	306.415	437.283	304.593	95.8158	75.1785	242.837	180.06
ENSGALG00000001473	755.743	580.21	581.915	593.141	560.335	554.936	1170.47	1222.45	428.295	377.285	313.255	335.875	226.368	292.852	306.344	420.748	379.443	346.068	347.084	392.912	198.476	359.854	405.698	415.139
ENSGALG00000001474	521.39	787.881	580.831	700.471	706.558	774.189	546.311	504.085	818.649	874.829	748.141	741.989	545.582	972.457	1222.18	965.084	761.655	757.024	751.895	707.936	835.944	688.635	665.257	639.381
ENSGALG00000001475	3404.48	5481.87	4218.61	4376.06	1268.01	1914.3	5109.37	5856.91	3978.69	6725.1	6075.77	5329.3	1392.69	1824.02	5774.79	5288.88	665.64	595.706	533.976	709.327	1365.86	1172.78	639.81	721.908
ENSGALG00000001476	796.618	1333.21	1061.97	964.09	1380.75	1469.75	1462.75	1378.43	2146.58	1563.37	2530.14	2038.24	2569.63	1356.28	1973.15	1992.87	2045.85	2209.79	2142.4	1863.72	2456.01	2501.94	1750.75	1844.78
ENSGALG00000001478	206.194	101.457	92.1094	144.99	1553.76	899.692	66.9231	81.2775	296.961	835.921	222.606	429.102	1336.99	1733.64	374.42	317.151	352.669	515.498	165.244	227.402	608.137	751.785	303.91	263.422
ENSGALG00000001479	150.785	110.969	111.615	139.341	162.966	202.62	73.752	94.4133	97.0413	64.8458	102.123	86.8421	252.895	93.3136	73.3949	112.684	184.644	205.478	166.687	184.981	274.737	187.445	170.858	188.396
ENSGALG00000001480	4.54172	4.75582	2.16728	3.76598	6.69723	1.51209	0	0.820985	3.64817	3.53704	3.44237	1.27709	3.537	5.2819	23.4013	16.3574	60.0092	55.8756	75.0452	57.7197	15.6434	20.0476	32.7175	36.6789
ENSGALG00000001482	795.71	875.071	837.654	662.812	935.38	728.826	1027.06	1027.05	879.209	1018.67	981.074	1135.33	721.548	995.345	705.229	938.731	721.956	767.839	795.912	737.839	544.586	728.73	858.654	758.587
ENSGALG00000001483	231.628	194.989	124.619	118.628	456.528	275.2	202.135	228.234	105.067	112.006	104.418	130.263	52.1707	112.681	121.261	121.771	232.651	269.465	413.47	304.593	30.3091	53.1261	214.482	153.385
ENSGALG00000001485	198.927	174.38	197.222	186.416	190.871	205.644	252.669	228.234	349.495	514.05	296.043	302.67	275.002	550.492	381.866	336.235	195.722	166.726	209.261	230.184	154.479	232.552	188.308	201.734
ENSGALG00000001486	42.6922	28.5349	15.171	22.5959	707.674	452.114	42.3391	9.85182	2303.45	2280.21	2191.64	2279.61	885.134	1429.64	1825.3	2035.58	632.404	585.793	352.857	504.874	778.259	1367.25	668.892	530.178
ENSGALG00000001487	457.806	548.504	493.056	438.736	292.446	350.804	734.788	659.251	1788.33	2389.86	1845.11	2061.22	319.214	1588.68	2024.21	1943.8	390.521	344.266	304.51	368.572	409.661	462.097	399.881	377.626
ENSGALG00000001489	224.361	369.369	227.564	250.437	280.167	308.466	198.038	241.37	175.112	156.809	230.638	140.48	297.108	206.581	180.828	214.463	228.035	336.155	292.965	269.127	426.283	300.714	221.752	245.082
ENSGALG00000001490	3.63338	3.17055	9.75276	7.53195	4.46482	0	16.3893	5.7469	5.83707	4.71606	25.244	93.2276	6.18975	26.4095	8.50955	7.26994	4.61609	3.60488	1.44318	2.08626	0.977712	4.00952	2.90823	4.16806
ENSGALG00000001491	499.589	451.803	436.707	376.598	388.439	432.457	1044.82	877.633	364.817	117.901	356.859	278.406	472.189	172.542	369.102	435.288	173.565	150.504	137.102	172.464	331.444	498.183	205.03	248.417
ENSGALG00000001492	480.514	317.055	324.008	338.938	407.415	449.09	329.152	454.826	646.456	834.742	549.631	1006.35	343.973	562.229	786.07	761.526	539.159	556.954	470.476	501.397	385.219	504.197	506.031	551.018
ENSGALG00000001493	60.8591	50.7287	53.0984	62.1386	65.8561	54.4352	57.3626	29.5555	90.4746	37.7285	86.0591	132.817	66.3187	84.5104	65.949	84.513	119.095	68.4927	85.869	82.0594	109.504	92.219	106.15	64.1882
ENSGALG00000001494	275.228	453.388	364.103	337.055	395.136	362.901	479.388	402.283	731.093	345.451	686.178	648.762	471.305	912.009	880.739	810.598	451.454	470.437	598.919	495.834	359.798	448.064	541.657	500.167
ENSGALG00000001496	2.72503	1.58527	6.50184	0	3.34861	3.02418	2.73155	2.46296	2.1889	0	9.17964	0	2.65275	4.69502	3.19108	4.54371	3.69287	3.60488	3.60794	2.78167	5.86627	5.0119	4.36234	3.33445
ENSGALG00000001500	264.328	382.051	275.245	350.236	322.583	302.418	426.122	399.82	380.869	442.131	388.987	337.152	305.066	283.462	313.79	346.231	309.278	271.267	225.136	258	227.807	290.69	270.465	214.238
ENSGALG00000001501	237.986	366.198	265.492	282.448	260.076	294.857	345.542	242.191	242.238	121.439	187.035	145.588	231.673	159.631	221.248	213.554	389.598	335.254	344.198	267.041	249.317	234.557	323.54	342.615
ENSGALG00000001502	109.91	139.504	154.961	190.182	151.804	173.89	203.501	178.975	79.5301	221.655	131.957	71.517	297.108	157.283	109.56	185.383	134.79	157.713	149.369	123.089	235.629	226.538	175.948	194.232
ENSGALG00000001503	162.594	207.671	134.371	109.213	294.678	308.466	225.353	192.932	267.776	232.266	173.266	118.769	382.88	223.014	254.223	221.733	252.962	228.91	236.681	219.057	359.798	357.85	267.557	218.406
ENSGALG00000001504	116.268	156.942	150.626	148.756	171.896	160.281	225.353	192.111	188.975	402.044	183.593	213.274	232.558	214.797	268.051	228.094	124.634	164.923	147.204	178.027	181.855	193.459	165.769	177.559
ENSGALG00000001505	69.9425	25.3644	46.5965	73.4365	166.315	173.89	49.168	60.7529	149.575	166.241	84.9117	178.793	257.317	136.156	81.9044	73.6081	19.3876	50.4683	85.1475	43.8114	37.1531	36.0857	54.5292	39.1798
ENSGALG00000001506	190.752	462.9	267.659	269.267	109.388	192.035	385.149	402.283	153.953	176.852	174.413	145.588	233.442	81.5761	239.331	181.748	100.631	85.6159	46.9033	62.5877	177.944	166.395	43.6234	55.852
ENSGALG00000001512	7.26676	1.58527	1.08364	1.88299	1.1162	1.51209	2.73155	1.64197	2.91854	0	2.29491	12.7709	4.42125	22.3014	0	0	2.76965	4.5061	4.32953	0.695419	0.977712	1.00238	0.727057	1.66722
ENSGALG00000001513	650.375	1012.99	954.687	815.334	513.454	411.288	1513.28	1120.64	1103.94	736.884	1443.5	1241.33	934.652	1295.24	1009.45	1060.5	633.328	538.028	609.021	543.122	520.143	760.807	707.426	617.707
ENSGALG00000001515	184.394	103.043	199.39	197.714	136.177	179.938	129.749	220.024	187.516	159.167	213.427	278.406	346.626	125.592	128.707	154.486	151.408	275.773	155.142	181.504	246.384	316.752	197.759	210.07
ENSGALG00000001516	838.402	494.605	556.991	583.726	320.351	326.611	146.138	248.758	551.603	580.075	493.406	427.825	199.84	490.043	573.331	696.097	476.381	379.413	586.652	481.925	172.077	229.545	591.824	463.489
ENSGALG00000001518	29.9754	74.5078	10.8364	43.3087	158.501	111.895	35.5102	35.3024	14.5927	0	24.0966	6.38545	53.9392	42.8421	23.4013	25.4448	0.923218	1.80244	3.60794	1.39084	28.3537	2.00476	1.45411	0.833612
ENSGALG00000001519	1.81669	3.17055	6.50184	3.76598	14.5107	15.1209	10.9262	4.10493	54.7225	35.3704	30.9813	123.878	24.759	24.062	39.3567	77.2431	12.9251	14.4195	6.4943	8.34502	27.3759	27.0643	7.27057	14.1714
ENSGALG00000001521	167.135	137.919	149.542	158.171	176.36	173.89	125.651	113.296	97.0413	82.531	121.63	200.503	84.0037	105.051	115.943	102.688	125.558	114.455	67.8293	76.4961	161.323	156.371	105.423	95.0318
ENSGALG00000001522	277.045	396.318	372.772	335.172	285.748	305.442	547.677	439.227	542.118	212.223	680.441	455.921	412.945	333.934	508.446	516.166	516.079	499.276	578.714	552.162	304.069	395.94	464.589	518.507
ENSGALG00000001525	262.512	440.706	258.99	256.086	1193.22	1017.64	285.447	310.332	514.392	437.414	609.299	537.655	995.665	487.696	655.235	520.709	853.053	1029.19	730.248	677.338	1268.09	1098.61	631.812	676.06
ENSGALG00000001527	406.938	291.69	230.815	224.076	357.186	356.853	177.551	325.931	212.323	91.9631	86.0591	157.082	234.326	228.882	121.261	173.57	353.593	480.35	383.164	329.628	116.348	128.305	274.827	180.894
ENSGALG00000001529	4507.21	5500.9	4872.05	5027.58	1769.18	2606.84	4909.97	5714.06	677.1	1156.61	982.222	936.107	2852.59	536.993	489.299	675.196	810.585	1133.73	819.003	788.605	1674.82	1882.47	727.784	766.923
ENSGALG00000001531	9.99179	15.8527	16.2546	11.2979	8.92964	7.56044	2.73155	6.56788	26.9965	2.35803	81.4693	37.0356	20.3377	21.1276	14.8917	2.72623	8.30896	2.70366	22.3692	18.7763	16.6211	7.01666	4.36234	5.83529
ENSGALG00000001532	25.4336	4.75582	21.6728	24.4788	6.69723	9.07253	1.36578	6.56788	28.4557	35.3704	11.4746	66.4087	36.2542	17.6063	5.31847	5.45245	12.0018	8.11098	23.8124	12.5175	0.977712	4.00952	5.81645	10.0033
ENSGALG00000001533	0.908344	0	4.33456	7.53195	4.46482	3.02418	6.82889	8.20985	1.45927	0	3.44237	1.27709	11.4952	8.80317	2.12739	2.72623	1.84644	1.80244	0.721589	2.78167	0.977712	3.00714	5.0894	4.16806
ENSGALG00000001534	19.0752	3.17055	1.08364	0	6.69723	7.56044	13.6578	7.38887	6.5667	0	3.44237	2.55418	2.65275	20.5407	1.06369	4.54371	0	0	0	0	0	0	0	1.66722
ENSGALG00000001535	244.345	163.283	124.619	128.043	298.027	385.582	208.964	306.227	164.897	133.229	141.137	107.276	351.047	413.162	142.535	180.84	1242.65	1761.88	1124.24	973.586	1692.42	1484.52	1640.24	1339.62
ENSGALG00000001536	128.985	66.5815	100.779	131.809	251.146	163.305	60.0942	105.907	428.295	344.272	479.636	632.159	62.7817	144.372	46.8025	69.9732	197.569	157.713	230.187	212.103	39.1085	52.1238	143.23	165.889
ENSGALG00000001538	211.644	263.155	215.644	188.299	266.773	225.301	282.716	303.764	258.29	152.093	184.74	75.3483	210.451	234.751	235.076	247.178	209.57	226.206	158.749	221.839	219.985	205.488	242.11	173.391
ENSGALG00000001540	426.922	516.799	523.398	491.46	483.317	503.525	680.157	724.109	483.747	312.439	457.835	624.497	603.943	429.595	411.65	473.455	342.514	393.833	357.186	358.836	483.968	620.473	352.622	392.631
ENSGALG00000001542	399.672	210.841	236.234	239.139	171.896	199.596	167.991	248.758	223.268	313.618	252.44	274.574	299.761	238.273	337.191	237.182	202.185	213.589	207.818	239.919	384.241	289.688	191.216	200.901
ENSGALG00000001543	0	6.34109	0	0	1.1162	0	0	0	0.729634	0	5.73728	2.55418	14.148	0.586878	0	0	0	0	0	0	0	0	0	0.833612
ENSGALG00000001544	141.702	53.8993	118.117	94.1494	179.709	102.822	91.5071	96.8762	788.005	864.218	877.803	730.495	125.563	821.629	769.051	741.534	136.636	118.06	137.102	96.6632	106.571	119.283	154.136	127.543
ENSGALG00000001545	8.1751	9.51164	6.50184	18.8299	20.0917	16.633	4.09733	2.46296	10.2149	3.53704	8.03219	3.83127	18.5692	22.3014	17.0191	10.9049	8.30896	11.7159	15.1534	12.5175	1.95542	4.00952	10.1788	18.3395
ENSGALG00000001546	438.73	559.601	648.017	451.917	575.962	601.811	819.466	531.998	422.458	154.451	323.582	515.944	354.584	297.547	424.414	436.196	510.54	430.783	518.822	399.17	424.327	537.276	471.86	512.672
ENSGALG00000001547	782.085	1222.25	938.432	964.09	492.246	642.637	879.56	822.627	477.181	370.211	748.141	323.104	521.707	252.358	460.579	448.01	505	610.126	541.913	554.249	724.485	704.673	506.758	627.71
ENSGALG00000001550	436.005	418.512	628.511	564.896	339.326	297.881	536.75	588.646	779.249	634.31	750.436	716.447	583.605	744.748	556.312	646.116	388.675	454.215	535.419	554.249	290.381	447.062	575.829	571.858
ENSGALG00000001551	354.254	332.907	451.878	305.044	444.25	332.659	547.677	473.708	1066.72	1022.21	978.779	1099.57	1260.94	2082.24	1113.69	1016.88	402.523	407.351	466.146	474.971	495.7	419.997	492.217	513.505
ENSGALG00000001552	0.908344	1.58527	2.16728	0	0	0	13.6578	0	2.91854	0	11.4746	7.66254	15.0322	1.17376	12.7643	1.81748	4.61609	1.80244	0.721589	1.39084	0	0	0	5.83529
ENSGALG00000001554	338.812	353.516	298.001	321.991	219.892	216.229	383.783	423.628	251.724	471.606	212.279	392.067	272.349	205.994	263.796	253.539	244.653	276.674	258.329	273.995	208.253	292.695	314.088	285.095
ENSGALG00000001555	119.901	144.26	165.797	161.937	117.202	120.967	162.527	174.87	129.875	450.384	273.094	148.142	173.313	170.195	216.994	169.026	104.324	147.8	108.96	132.825	291.358	211.502	96.6985	125.042
ENSGALG00000001556	150.785	87.19	117.033	131.809	53.5778	69.556	43.7049	60.7529	80.9894	216.939	143.432	113.661	123.795	98.5955	159.554	106.323	144.022	124.368	132.051	141.865	214.119	134.319	94.5173	105.869
ENSGALG00000001557	219.819	118.895	154.961	169.469	177.477	178.426	191.209	329.215	203.568	377.285	162.939	199.226	311.256	286.983	168.064	241.725	134.79	134.282	132.772	127.262	170.122	240.571	212.301	189.23
ENSGALG00000001558	614.949	237.791	507.143	561.13	3973.69	2711.17	210.33	380.937	781.438	1331.11	649.46	885.023	3015.29	2991.32	608.433	677.922	1024.77	1543.79	541.913	694.028	2616.36	2410.72	724.875	733.579
ENSGALG00000001559	560.449	179.136	415.034	453.8	17.8593	52.9231	200.769	319.363	59.1003	110.827	64.2575	162.19	23.8747	24.062	29.7834	36.3497	25.8501	8.11098	12.267	3.47709	2.93314	6.01428	7.27057	11.6706
ENSGALG00000001560	0	0	0	0	1.1162	0	0	0	0.729634	0	0	1.27709	0	0.586878	5.31847	0	7.38574	0	0	0	0	1.00238	0	5.83529
ENSGALG00000001561	164.41	141.089	128.953	137.458	271.238	225.301	122.92	161.734	23.3483	16.5062	24.0966	19.1563	32.7172	62.2091	18.0828	32.7147	265.887	117.159	238.124	153.688	41.0639	73.1738	160.679	121.707
ENSGALG00000001563	274.32	328.151	267.659	295.629	334.861	323.587	345.542	354.666	291.854	241.698	220.311	214.551	252.895	266.443	361.656	324.421	299.123	334.352	266.266	284.426	270.826	352.838	232.658	246.749
ENSGALG00000001564	12101	4573.51	9145.92	9062.82	2315.01	2886.58	6808.4	8387.18	2948.45	2281.39	2472.77	2933.48	1080.55	3107.52	2693.27	2864.36	4250.5	3644.53	3463.63	3570.97	3008.42	3616.59	4800.03	4340.62
ENSGALG00000001565	9.08344	28.5349	8.66912	13.1809	15.6269	7.56044	25.9498	7.38887	15.3223	16.5062	22.9491	14.048	22.9905	22.3014	21.2739	17.2661	5.53931	4.5061	11.5454	3.47709	10.7548	3.00714	1.45411	3.33445
ENSGALG00000001567	243.436	250.473	139.79	128.043	104.923	137.6	128.383	187.185	122.578	135.587	66.5524	127.709	93.7305	132.048	93.6051	108.14	144.945	240.626	110.403	139.779	210.208	106.252	115.602	109.203
ENSGALG00000001568	174.402	190.233	177.717	161.937	154.036	160.281	173.454	161.734	181.679	174.494	157.201	132.817	171.544	190.735	226.567	209.919	220.649	162.22	207.818	207.235	200.431	179.426	205.03	172.558
ENSGALG00000001569	91.7428	68.1667	100.779	77.2025	97.1098	80.1407	23.2182	46.7962	23.3483	16.5062	21.8016	19.1563	138.827	44.6027	10.6369	15.4486	99.7075	133.38	111.846	83.4502	63.5513	56.1333	93.0632	64.1882
ENSGALG00000001571	703.967	421.683	603.587	653.397	2071.68	1376	361.931	505.727	620.189	1064.65	520.945	613.003	3395.52	1387.97	489.299	564.329	2330.2	2404.45	1995.91	2513.24	3750.5	4014.53	3292.84	3360.29
ENSGALG00000001572	184.394	55.4846	175.55	150.639	122.783	104.334	42.3391	59.9319	99.9598	442.131	218.016	507.005	115.837	184.28	127.643	121.771	110.786	171.232	108.96	148.82	166.211	161.383	135.96	106.702
ENSGALG00000001573	6.35841	4.75582	2.16728	0	6.69723	12.0967	17.7551	0.820985	42.3188	90.7841	59.6677	75.3483	6.18975	40.4946	23.4013	39.9847	541.929	613.731	994.349	569.548	139.813	176.419	549.655	505.169
ENSGALG00000001574	348.804	172.795	279.579	338.938	1549.29	796.87	172.088	213.456	688.045	911.378	647.165	803.289	1822.44	1750.07	740.331	883.298	1247.27	1047.22	1149.49	1439.52	821.278	1129.68	1714.4	1550.52
ENSGALG00000001576	654.008	623.012	625.26	593.141	465.457	509.574	730.691	793.072	353.143	145.019	343.089	409.946	354.584	231.23	280.815	332.6	275.119	340.661	313.891	269.127	303.091	467.109	303.91	302.601
ENSGALG00000001577	270.687	412.171	241.652	288.097	354.953	362.901	376.954	350.561	698.26	369.032	640.28	577.245	389.07	479.479	581.841	603.405	482.843	480.35	510.163	535.472	402.817	522.24	519.118	516.006
ENSGALG00000001580	5301.1	4349.99	5341.26	5287.43	3807.37	3698.57	5524.57	6218.96	4252.31	4734.92	4239.85	6684.29	3459.18	2113.93	4161.17	4075.71	3304.2	3314.69	3039.33	3226.05	4387	4999.87	3315.38	4075.53
ENSGALG00000001583	72.6676	85.6047	79.1057	80.9685	152.92	161.793	94.2386	83.7405	188.246	112.006	131.957	134.094	190.998	149.654	176.573	187.201	186.49	143.294	130.608	135.607	176.966	236.562	154.136	167.556
ENSGALG00000001585	9.08344	15.8527	6.50184	3.76598	12.2783	13.6088	8.19466	7.38887	16.0519	129.692	34.4237	0	11.4952	17.0195	7.44586	23.6273	16.6179	9.0122	3.60794	5.56335	6.84399	11.0262	14.5411	4.16806
ENSGALG00000001586	1037.33	615.086	925.429	928.313	145.107	282.76	798.98	1254.47	89.0153	47.1606	117.04	109.83	160.933	129.7	65.949	86.3305	120.942	120.763	121.948	122.394	84.0833	102.243	186.854	170.057
ENSGALG00000001587	142.61	201.33	149.542	186.416	149.571	152.721	176.185	169.944	188.975	326.587	360.301	229.876	347.51	172.542	228.694	197.197	192.029	255.045	188.335	221.839	325.578	275.655	181.037	234.245
ENSGALG00000001589	2559.71	1892.82	2227.96	1800.14	1631.89	1731.34	2772.53	3090.19	1460.73	1570.45	1337.93	1764.94	1849.85	2368.64	1203.04	1545.77	2068.93	2736.1	1897.06	1741.33	1844.94	2185.19	2535.25	2489.17
ENSGALG00000001590	665.816	843.365	831.152	726.833	609.448	560.985	1102.18	880.917	766.845	463.353	752.731	512.113	553.54	577.488	694.592	777.883	622.249	503.782	630.668	572.33	456.592	631.499	598.368	621.041
ENSGALG00000001591	20.8919	26.9496	20.5892	15.0639	39.0672	36.2901	31.4129	32.0184	99.9598	80.173	66.5524	80.4567	108.763	211.276	185.083	142.673	57.2395	43.2585	58.4487	79.9731	59.6405	48.1142	58.8916	62.5209
ENSGALG00000001592	8.1751	60.2404	7.58548	3.76598	21.2079	27.2176	1.36578	4.10493	4.3778	0	0	0	20.3377	20.5407	6.38216	4.54371	0	0	0	0	0	0	0.727057	1.66722
ENSGALG00000001593	321.554	305.958	258.99	233.49	210.963	223.789	308.666	357.129	262.668	481.038	372.923	438.042	257.317	475.958	318.044	319.877	225.265	222.601	192.664	210.712	283.537	198.471	195.578	219.24
ENSGALG00000001595	409.663	91.9458	328.343	370.949	908.591	772.677	131.115	290.629	663.967	1239.14	610.446	1091.91	1428.06	829.259	541.42	570.69	299.123	391.129	193.386	268.432	650.179	750.783	249.38	249.25
ENSGALG00000001596	356.979	366.198	296.917	263.618	276.819	257.055	316.86	279.135	429.025	248.772	367.186	757.314	217.525	298.134	368.038	507.078	370.21	298.304	401.203	412.383	122.214	236.562	382.432	457.653
ENSGALG00000001597	739.392	569.113	476.802	591.258	478.852	521.67	360.565	600.961	156.142	220.476	213.427	321.827	366.079	142.025	299.962	170.844	168.949	175.738	155.142	127.262	285.492	204.486	111.967	147.549
ENSGALG00000001600	487.781	418.512	411.783	410.491	621.726	518.646	748.446	543.492	317.391	319.513	293.748	420.163	440.356	564.577	395.694	437.105	376.673	392.031	458.93	400.561	310.913	462.097	461.681	431.811
ENSGALG00000001602	552.273	629.353	404.198	378.481	319.235	414.312	554.506	589.467	348.765	367.853	417.674	389.512	612.785	267.616	378.675	318.969	310.201	391.129	325.436	344.232	599.338	532.264	251.562	315.106
ENSGALG00000001603	82.6593	114.14	53.0984	77.2025	184.174	255.543	116.091	116.58	129.875	136.766	72.2897	93.2276	228.136	99.7693	73.3949	150.851	300.969	333.451	233.073	244.092	476.146	497.181	330.084	226.743
ENSGALG00000001604	52.684	31.7055	29.2583	43.3087	89.2964	108.87	64.1915	59.1109	129.875	410.297	64.2575	210.72	244.937	100.356	109.56	90.8742	15.6947	14.4195	20.2045	24.3397	51.8188	55.1309	39.2611	40.847
ENSGALG00000001605	388.771	126.822	374.939	365.3	372.812	341.732	116.091	255.326	140.819	122.618	193.92	120.046	252.011	203.647	95.7324	79.0606	532.697	668.705	424.294	436.723	195.542	242.576	299.547	274.259
ENSGALG00000001606	138.977	237.791	149.542	167.586	649.631	508.062	151.601	175.691	269.235	215.76	214.574	266.912	826.773	650.261	380.802	344.413	482.843	510.09	481.3	504.179	764.571	663.576	460.227	493.499
ENSGALG00000001607	118.085	149.016	147.375	144.99	167.431	193.547	163.893	121.506	477.181	326.587	432.591	251.587	147.67	184.28	313.79	353.501	263.117	198.268	154.42	184.981	327.534	255.607	194.124	140.881
ENSGALG00000001608	15.4419	1.58527	6.50184	13.1809	1.1162	0	34.1444	4.10493	1.45927	10.6111	2.29491	10.2167	20.3377	14.672	5.31847	3.63497	50.777	40.5549	60.6134	37.5526	6.84399	5.0119	22.5388	31.6773
ENSGALG00000001610	220.728	163.283	210.226	192.065	190.871	193.547	330.518	373.548	175.112	75.4569	158.349	140.48	167.123	184.867	185.083	167.209	148.638	131.578	186.891	139.084	127.103	158.376	157.044	160.054
ENSGALG00000001611	15.4419	4.75582	3.25092	5.64896	7.81343	13.6088	0	0	0	0	17.2118	3.83127	0.88425	2.34751	0	0	2.76965	8.11098	9.38065	11.1267	0.977712	2.00476	7.27057	5.83529
ENSGALG00000001612	39.9672	25.3644	47.6802	22.5959	61.3913	60.4835	39.6075	30.3764	194.083	222.834	123.925	84.2879	177.734	318.675	121.261	116.319	39.6984	30.6415	46.1817	44.5068	67.4622	49.1166	46.5316	50.8504
ENSGALG00000001613	477.789	496.19	529.9	504.641	590.472	595.763	535.385	616.56	785.816	727.452	1016.65	463.584	912.546	836.888	631.834	638.846	452.377	626.348	596.032	566.071	701.02	909.159	562.742	706.903
ENSGALG00000001614	7.26676	9.51164	7.58548	13.1809	26.7889	24.1934	8.19466	2.46296	0.729634	0	12.622	0	4.42125	5.86878	0	0.908742	0	0	1.44318	2.78167	0	1.00238	0.727057	0.833612
ENSGALG00000001615	438.73	234.62	324.008	323.874	359.418	241.934	262.229	371.085	415.162	514.05	395.872	441.873	334.246	496.499	245.713	324.421	371.134	393.833	313.891	374.831	316.779	275.655	340.99	286.763
ENSGALG00000001616	420.563	600.818	609.006	551.715	200.917	319.051	856.342	830.016	412.973	435.056	434.885	384.404	290.034	150.828	424.414	386.215	134.79	169.429	101.022	121.003	369.575	288.685	85.7927	137.546
ENSGALG00000001617	15.4419	22.1938	9.75276	5.64896	26.7889	22.6813	17.7551	27.9135	97.0413	47.1606	64.2575	154.528	9.72675	92.7267	120.197	171.752	49.8538	48.6659	69.9941	28.5122	21.5097	20.0476	55.2563	42.5142
ENSGALG00000001618	72.6676	122.066	69.353	101.681	209.847	201.108	121.554	91.1293	147.386	120.26	127.368	117.492	222.831	193.67	303.153	185.383	131.097	113.554	126.278	99.4449	195.542	142.338	149.774	100.033
ENSGALG00000001619	454.172	304.372	366.27	323.874	343.791	352.316	644.647	587.004	528.985	371.39	344.237	449.536	446.546	624.438	449.943	464.367	352.669	338.859	405.533	388.044	311.89	372.885	382.432	367.623
ENSGALG00000001620	23.617	44.3876	8.66912	32.0108	27.9051	22.6813	4.09733	8.20985	43.0484	35.3704	26.3915	150.697	22.9905	57.5141	13.828	20.9011	10.1554	14.4195	5.77271	6.25877	0.977712	5.0119	1.45411	3.33445
ENSGALG00000001621	102.643	25.3644	71.5202	96.0324	49.113	61.9956	8.19466	12.3148	16.0519	37.7285	8.03219	19.1563	52.1707	9.39005	13.828	24.536	229.881	330.748	336.982	347.709	88.9718	87.2071	265.376	301.768
ENSGALG00000001624	119.901	101.457	114.866	141.224	152.92	130.04	143.407	224.129	166.357	150.914	133.105	246.478	167.123	91.553	126.58	114.502	116.325	111.751	137.102	105.008	125.147	149.355	140.322	107.536
ENSGALG00000001626	0	3.17055	0	0	1.1162	0	0	0	0	0	0	0	2.65275	0.586878	0	0	24.0037	20.7281	28.8635	15.2992	8.79941	11.0262	9.45173	31.6773
ENSGALG00000001627	336.996	348.76	348.932	299.395	398.485	394.655	345.542	346.456	316.661	137.945	296.043	269.466	276.77	349.192	254.223	294.433	240.037	249.638	264.823	248.96	226.829	268.638	265.376	213.405
ENSGALG00000001629	125.352	177.551	30.3419	32.0108	301.375	332.659	60.0942	27.0925	85.3672	68.3829	26.3915	172.407	294.455	100.943	56.3758	27.2623	1080.17	1428.43	534.697	296.944	1220.19	846.009	433.326	221.741
ENSGALG00000001630	735.759	518.384	546.155	589.375	428.623	450.602	587.284	724.109	342.928	384.359	301.781	390.789	478.379	184.867	201.038	281.71	216.956	315.427	231.63	193.326	403.795	488.159	206.484	220.074
ENSGALG00000001631	3.63338	4.75582	0	1.88299	59.1589	45.3626	1.36578	0.820985	41.5891	22.4013	60.8151	2.55418	16.8007	59.8616	35.1019	50.8896	235.421	113.554	94.5281	165.51	458.547	305.726	213.755	145.882
ENSGALG00000001632	188.936	107.799	212.393	192.065	59.1589	87.7011	118.823	173.228	153.953	101.395	143.432	168.576	114.952	38.734	121.261	90.8742	84.0128	95.5293	61.335	82.7548	85.061	139.331	63.2539	88.3629
ENSGALG00000001633	10.9001	11.0969	2.16728	3.76598	2.23241	3.02418	1.36578	0	1.45927	0	0	0	2.65275	4.69502	5.31847	0.908742	9.23218	1.80244	19.4829	6.95419	0	2.00476	10.9058	9.16974
ENSGALG00000001634	2695.06	2406.44	2205.21	2210.63	1290.33	1530.23	1801.46	2511.39	2307.83	7522.11	4372.95	3084.17	3280.57	2591.07	4539.85	3568.63	3090.01	2623.45	2853.88	3076.53	4342.02	2307.48	3107.44	3001.84
ENSGALG00000001636	1149.06	548.504	856.076	847.345	836.037	798.382	927.363	1498.3	936.12	1075.26	796.334	984.636	820.584	680.192	643.535	706.093	794.891	1012.97	655.924	671.079	1003.13	1103.62	791.765	844.449
ENSGALG00000001637	207.103	351.931	232.983	237.256	329.28	361.389	301.837	284.882	275.802	195.716	294.896	315.441	369.616	178.411	313.79	285.345	455.146	415.462	387.493	350.491	512.321	440.045	337.354	334.279
ENSGALG00000001638	4.54172	3.17055	3.25092	3.76598	2.23241	1.51209	16.3893	4.92591	10.9445	100.216	12.622	33.2043	1.7685	11.1507	1.06369	9.08742	9.23218	5.40732	6.4943	9.04044	0.977712	9.02142	5.81645	5.00167
ENSGALG00000001639	170.769	187.062	156.044	141.224	151.804	163.305	223.987	148.598	148.845	130.871	113.598	157.082	117.605	125.592	77.6497	126.315	104.324	137.887	111.125	101.531	94.8381	90.2142	142.503	122.541
ENSGALG00000001640	7.26676	6.34109	1.08364	5.64896	4.46482	1.51209	1.36578	0	20.4297	4.71606	5.73728	31.9272	2.65275	21.7145	28.7197	11.8136	46.1609	30.6415	46.9033	48.6793	33.2422	3.00714	25.447	24.1748
ENSGALG00000001642	154.419	131.578	111.615	171.352	152.92	198.084	109.262	160.092	93.3931	163.883	127.368	136.649	111.415	75.1204	151.045	108.14	96.9379	140.59	130.608	118.221	98.7489	142.338	114.875	137.546
ENSGALG00000001644	1021.89	619.842	887.501	854.876	1022.44	795.358	1022.97	1271.71	901.827	554.137	825.02	1111.07	781.677	1019.41	786.07	975.08	794.891	755.222	667.469	750.357	701.02	1014.41	832.48	849.451
ENSGALG00000001645	4.54172	12.6822	1.08364	1.88299	5.58102	6.04835	0	1.64197	13.1334	27.1173	11.4746	49.8065	20.3377	29.3439	7.44586	4.54371	14.7715	9.91342	5.05112	9.73586	14.6657	56.1333	6.54351	9.16974
ENSGALG00000001647	311.562	183.892	262.241	257.969	197.568	189.011	207.598	288.987	155.412	48.3396	141.137	157.082	139.711	169.021	152.108	154.486	153.254	148.701	173.181	191.24	139.813	141.336	149.774	151.717
ENSGALG00000001648	827.502	329.737	706.533	689.174	513.454	492.941	385.149	541.85	280.179	119.08	232.933	186.455	365.195	187.214	216.994	199.015	518.849	433.487	479.135	543.817	495.7	535.271	529.297	628.544
ENSGALG00000001649	92.6511	137.919	132.204	139.341	111.62	111.895	188.477	137.105	131.334	84.8891	122.778	105.998	133.522	240.033	290.388	159.03	143.099	160.417	115.454	155.078	209.23	134.319	111.24	105.035
ENSGALG00000001651	108.093	50.7287	108.364	71.5535	100.458	46.8747	46.4364	94.4133	149.575	301.828	156.054	214.551	134.406	302.829	158.49	147.216	52.6234	105.443	101.022	121.698	94.8381	90.2142	116.329	124.208
ENSGALG00000001652	172.585	315.469	204.808	214.661	206.498	241.934	213.061	179.796	211.594	135.587	131.957	220.937	123.795	215.384	249.968	207.193	444.068	413.66	417.8	432.55	273.759	240.571	285.733	287.596
ENSGALG00000001653	12.7168	6.34109	11.92	9.41494	5.58102	6.04835	13.6578	7.38887	5.10744	0	5.73728	0	28.296	2.93439	4.25478	9.08742	5.53931	4.5061	2.88635	13.213	1.95542	6.01428	3.63528	9.16974
ENSGALG00000001654	1289.85	1074.82	1197.42	1414.12	1005.7	1106.85	900.047	1198.64	1187.11	1197.88	1037.3	1137.89	1361.74	732.424	965.834	1017.79	850.284	1019.28	777.151	828.939	1486.12	1552.69	761.228	895.3
ENSGALG00000001655	851.119	439.121	706.533	903.834	423.042	458.163	157.064	288.166	342.198	547.063	422.263	1067.65	637.544	470.676	318.044	324.421	252.039	401.944	365.124	385.262	364.687	478.135	331.538	378.46
ENSGALG00000001656	10545	6117.57	8276.84	8806.73	4861.07	5056.42	7235.89	10766.4	5567.11	5422.29	5297.8	6546.36	2069.14	3677.38	3867.59	5272.52	5054.62	5083.78	4469.52	5008.41	3020.15	4584.89	5230.44	5132.55
ENSGALG00000001658	3904.97	2981.9	2866.23	3063.62	2185.53	2513.09	2832.62	3623.83	5215.42	16000.4	8604.77	8640.79	7318.05	4811.81	5067.44	6183.99	6906.59	7051.14	6857.26	7770.61	8447.43	7812.55	7036.45	7669.23
ENSGALG00000001661	0	0	0	0	2.23241	0	25.9498	0.820985	0	0	0	105.998	13.2637	12.9113	8.50955	3.63497	0.923218	4.5061	0	0	0	3.00714	0	1.66722
ENSGALG00000001662	29.9754	41.2171	22.7564	43.3087	54.694	43.8505	30.0471	16.4197	71.5041	50.6976	165.234	42.144	10.611	94.4874	99.9872	82.6955	0.923218	0	0	0	0	0	0.727057	2.50084
ENSGALG00000001663	190.752	201.33	226.481	156.288	193.103	204.132	233.548	234.802	304.987	319.513	362.596	360.139	427.977	188.975	256.35	237.182	207.724	276.674	254.721	251.046	295.269	354.843	222.479	255.919
ENSGALG00000001664	295.212	99.8722	219.979	271.15	337.094	255.543	64.1915	117.401	409.325	822.952	294.896	583.63	345.742	422.552	284.006	281.71	420.987	456.017	382.442	422.119	394.018	451.071	384.613	436.813
ENSGALG00000001666	26.342	31.7055	28.1746	35.7768	55.8102	55.9473	35.5102	33.6604	55.4522	80.173	61.9626	24.2647	59.2447	143.785	65.949	55.4333	53.5466	61.2829	54.1191	66.7602	47.9079	47.1119	62.5269	60.0201
ENSGALG00000001668	933.778	726.055	747.712	794.621	660.793	818.04	510.801	780.757	428.295	370.211	429.148	710.062	365.195	339.802	391.439	430.744	517.002	469.535	637.163	672.47	417.483	405.964	439.869	603.535
ENSGALG00000001672	1055.5	702.276	671.857	709.886	540.243	576.105	503.972	482.739	490.314	629.594	641.427	877.361	731.274	607.419	475.471	536.158	435.759	527.213	430.067	522.955	644.312	620.473	453.683	492.665
ENSGALG00000001677	181.669	183.892	273.077	152.522	254.495	231.349	326.421	283.24	37.941	34.1914	51.6355	130.263	30.0645	48.124	58.5032	31.806	93.245	81.1098	183.284	147.429	41.0639	42.1	97.4256	126.709
ENSGALG00000001678	196.202	133.163	111.615	107.33	167.431	154.233	124.286	144.493	131.334	136.766	114.746	97.0588	149.438	158.457	95.7324	107.232	108.94	82.9122	93.0849	121.698	85.061	124.295	108.331	78.3596
ENSGALG00000001682	347.896	194.989	289.332	372.832	228.822	213.204	222.622	343.993	270.694	215.76	242.113	218.382	275.886	301.655	254.223	260.809	169.872	113.554	143.596	166.9	93.8604	96.2285	173.039	135.045
ENSGALG00000001684	466.889	443.876	419.369	442.502	443.133	459.675	458.901	419.523	441.428	390.254	379.808	349.923	221.062	285.223	324.427	359.862	945.375	669.606	1068.67	936.034	471.257	699.661	1039.69	884.463
ENSGALG00000001688	10960.1	6700.95	9320.39	9204.04	1084.95	2194.04	6998.24	8752.52	691.693	700.335	548.484	836.494	398.797	385.579	363.783	437.105	2140.02	3284.95	3052.32	2806.01	532.853	471.119	1887.44	2550.85
ENSGALG00000001689	479.606	399.489	392.278	423.672	646.283	607.859	286.813	414.597	267.046	529.378	282.274	913.119	412.945	287.57	297.834	278.984	298.199	474.943	329.044	386.653	381.308	371.883	368.618	375.959
ENSGALG00000001690	0	0	0	0	0	0	0	0.820985	0	0	0	10.2167	9.72675	0.586878	1.06369	0	0.923218	0	0	0	0	2.00476	0	0
ENSGALG00000001691	608.591	526.311	674.024	651.514	472.155	461.187	594.113	825.911	751.523	807.625	618.478	860.759	713.589	720.099	630.77	752.439	429.296	522.707	497.896	525.737	617.914	625.485	465.316	520.174
ENSGALG00000001692	354.254	529.481	498.474	380.364	406.299	381.046	540.848	427.733	482.288	413.834	468.162	395.898	370.501	244.141	330.809	346.231	411.755	317.229	339.147	335.192	388.152	458.088	294.458	279.26
ENSGALG00000001693	64.4925	26.9496	29.2583	26.3618	40.1834	36.2901	57.3626	45.9752	51.0744	61.3088	41.3084	34.4814	24.759	82.1629	69.1401	38.1672	41.5448	23.4317	38.9658	53.5472	24.4428	28.0666	37.8069	38.3462
ENSGALG00000001694	18.1669	20.6085	27.091	24.4788	80.3667	42.3385	43.7049	23.8086	2.1889	5.89507	1.14746	5.10836	5.3055	22.8882	3.19108	1.81748	0	0	0.721589	0	0	2.00476	0	2.50084
ENSGALG00000001695	0	0	2.16728	0	0	0	0	0	1.45927	0	0	21.7105	0	3.52127	0	0	0.923218	0	0	0	0	4.00952	0	0
ENSGALG00000001696	5.45007	1.58527	3.25092	0	7.81343	1.51209	5.46311	4.92591	9.48524	0	0	2.55418	14.148	16.4326	15.9554	6.3612	1.84644	0.90122	1.44318	2.08626	0	7.01666	9.45173	4.16806
ENSGALG00000001697	0	19.0233	1.08364	0	1.1162	0	0	0.820985	2.91854	0	6.88473	14.048	7.074	16.4326	17.0191	2.72623	0	0	0	11.1267	1.95542	0	0	0.833612
ENSGALG00000001698	0	1.58527	0	0	0	0	0	1.64197	2.1889	3.53704	11.4746	10.2167	25.6432	0	20.2102	0	24.0037	10.8146	28.142	13.9084	4.88856	5.0119	8.72468	20.8403
ENSGALG00000001700	469.614	152.186	373.856	455.683	274.586	234.374	219.89	303.764	286.746	393.791	314.403	637.268	484.569	329.826	265.923	218.098	275.119	254.144	210.704	301.812	291.358	305.726	308.999	344.282
ENSGALG00000001701	84.476	104.628	88.8585	86.6174	332.629	291.833	139.309	142.851	607.785	812.341	464.719	747.098	567.688	1232.44	774.369	621.58	428.373	398.339	288.635	365.095	789.014	599.423	321.359	285.095
ENSGALG00000001702	2768.63	1001.89	2450.11	2483.66	386.207	600.299	1574.74	2792.99	67.8559	379.643	78.0269	57.469	121.142	61.0353	23.4013	33.6235	140.329	138.788	168.13	161.337	69.4176	69.1642	95.9715	97.5327
ENSGALG00000001705	0	0	1.08364	1.88299	0	0	0	0	1.45927	0	0	11.4938	3.537	1.17376	2.12739	0.908742	3.69287	0.90122	0	0	0	0	0	0
ENSGALG00000001706	0	0	0	0	0	1.51209	0	0	2.1889	0	3.44237	19.1563	9.72675	2.34751	3.19108	1.81748	0	0.90122	0.721589	0	0.977712	0	0	2.50084
ENSGALG00000001708	1298.02	1287.24	1220.18	1103.43	1024.68	963.2	1819.22	1618.98	876.29	1042.25	872.066	933.553	558.846	657.89	805.216	848.765	710.878	794.876	619.845	700.982	704.931	916.175	713.97	717.74
ENSGALG00000001709	8.1751	218.768	2.16728	5.64896	7.81343	15.1209	6.82889	9.03084	8.02597	15.3272	4.58982	2.55418	38.0227	12.3244	8.50955	9.08742	3.69287	0.90122	1.44318	0	0	0	1.45411	1.66722
ENSGALG00000001710	24.5253	11.0969	7.58548	9.41494	21.2079	10.5846	9.56044	14.7777	20.4297	23.5803	10.3271	21.7105	6.18975	35.2127	15.9554	15.4486	36.9287	29.7402	33.9147	30.5984	59.6405	28.0666	50.1669	35.0117
ENSGALG00000001711	52.684	38.0465	46.5965	39.5427	26.7889	40.8264	49.168	66.4998	318.12	438.593	212.279	211.997	61.0132	305.177	290.388	299.885	24.9269	36.95	50.5112	38.248	44.9748	60.1428	35.6258	27.5092
ENSGALG00000001712	547.732	611.915	474.634	532.886	546.94	638.101	611.868	665.819	437.78	330.124	248.998	356.308	362.542	392.035	331.872	401.664	852.13	1098.59	663.14	637.699	952.292	734.745	563.469	551.018
ENSGALG00000001713	234.353	231.45	244.903	280.565	181.941	178.426	255.4	242.191	189.705	135.587	269.652	249.033	142.364	113.854	171.255	170.844	208.647	196.466	210.704	173.159	242.473	250.595	215.936	225.909
ENSGALG00000001714	33.6087	25.3644	60.6838	30.1278	43.532	19.6571	45.0706	34.4814	89.745	80.173	76.8795	70.2399	66.3187	247.663	93.6051	100.87	51.7002	33.3451	40.409	35.4664	36.1754	26.0619	39.2611	30.8437
ENSGALG00000001716	2.72503	0	3.25092	0	0	1.51209	0	0	0.729634	9.43212	0	1.27709	11.4952	1.17376	3.19108	0	0	0	0	0	0	1.00238	0	0
ENSGALG00000001717	774.818	527.896	610.089	659.046	484.433	665.319	681.523	771.726	376.491	351.346	226.049	390.789	461.578	210.689	380.802	317.151	674.872	753.42	628.504	616.141	919.05	779.852	655.078	719.408
ENSGALG00000001718	636.749	819.586	787.806	773.908	608.332	781.749	635.086	661.714	538.47	435.056	400.462	503.173	860.375	796.98	647.79	629.758	463.455	720.074	574.385	487.488	1534.03	994.361	484.947	493.499
ENSGALG00000001719	628.574	499.361	529.9	572.428	671.955	613.908	469.827	673.208	595.381	257.025	430.296	569.582	847.111	451.309	463.771	477.09	451.454	566.867	565.004	515.305	773.37	748.778	522.027	572.692
ENSGALG00000001720	69.9425	33.2907	59.6002	54.6066	62.5075	54.4352	38.2418	38.5863	64.2078	30.6544	71.1422	26.8189	32.7172	58.1009	49.9936	47.2546	75.7039	54.9744	74.3236	77.8869	72.3507	56.1333	77.068	62.5209
ENSGALG00000001721	4.54172	0	0	0	0	0	0	0	2.91854	0	8.03219	0	9.72675	3.52127	0	0	0.923218	0	0	0	0	1.00238	0	0
ENSGALG00000001722	2224.54	1429.92	1829.18	1847.21	944.309	1017.64	2010.42	2650.14	633.322	535.273	402.757	710.062	503.138	464.221	452.07	623.397	537.313	604.718	587.373	665.516	526.987	762.811	620.906	603.535
ENSGALG00000001723	4.54172	1.58527	6.50184	1.88299	2.23241	7.56044	0	1.64197	10.2149	36.5495	13.7695	19.1563	27.4117	17.0195	14.8917	15.4486	11.0786	11.7159	10.1022	6.95419	3.91085	4.00952	6.54351	5.00167
ENSGALG00000001724	24.5253	20.6085	24.9237	30.1278	32.3699	22.6813	15.0235	22.9876	35.7521	55.4137	32.1287	45.9752	67.203	90.9661	40.4204	27.2623	51.7002	45.9622	51.2328	55.6335	24.4428	42.1	43.6234	45.0151
ENSGALG00000001725	1421.56	919.458	1460.75	1201.35	1444.37	1044.85	1555.62	1522.11	2347.23	2709.38	2923.72	3398.34	1071.71	2472.52	2883.67	3021.57	1941.53	1498.73	1987.98	2024.36	1598.56	2152.11	2347.67	2047.35
ENSGALG00000001726	122.627	133.163	150.626	146.873	83.7154	98.2857	144.772	132.179	103.608	42.4445	113.598	60.0232	117.605	70.4254	96.7961	92.6917	108.94	123.467	109.681	104.313	165.233	141.336	69.7974	97.5327
ENSGALG00000001727	40.8755	19.0233	17.3382	32.0108	78.1343	60.4835	15.0235	33.6604	4.3778	22.4013	3.44237	20.4334	44.2125	15.8457	4.25478	9.08742	0.923218	5.40732	11.5454	7.64961	0	1.00238	13.8141	5.83529
ENSGALG00000001728	91.7428	49.1435	58.5166	64.0216	167.431	143.648	24.584	53.364	43.778	1.17901	39.0135	33.2043	67.203	62.796	42.5478	44.5284	210.494	310.02	335.539	187.763	102.66	113.269	186.126	158.386
ENSGALG00000001729	210.736	104.628	184.219	177.001	165.198	238.91	124.286	148.598	178.031	162.704	201.952	159.636	315.677	255.292	202.102	182.657	138.483	191.96	137.823	138.388	146.657	183.436	133.051	179.227
ENSGALG00000001730	1578.7	1607.47	1355.63	1293.61	1372.93	1386.58	2391.48	2122.25	859.509	643.742	864.034	618.111	1766.73	1531.17	778.624	769.705	1252.81	1055.33	1153.82	1222.55	1169.34	1343.19	1550.08	1450.49
ENSGALG00000001731	1045.5	702.276	1158.41	1078.95	870.64	840.721	1145.89	1513.08	688.045	548.242	698.8	1357.55	793.172	596.268	525.465	665.199	503.154	668.705	537.584	532.691	610.093	797.895	609.273	604.369
ENSGALG00000001732	211.644	156.942	216.728	182.65	208.73	225.301	304.568	240.549	200.649	262.92	235.228	473.8	121.142	194.257	198.911	214.463	236.344	164.022	298.738	267.736	202.386	195.464	218.844	322.608
ENSGALG00000001733	352.438	347.175	247.07	259.852	385.091	367.437	423.391	389.147	377.221	377.285	315.55	149.42	356.353	464.221	289.325	363.497	372.98	374.006	422.129	305.984	305.046	384.914	338.081	346.783
ENSGALG00000001734	18.1669	14.2675	2.16728	11.2979	3.34861	7.56044	9.56044	2.46296	19.7001	25.9383	18.3593	33.2043	7.95825	49.2978	19.1465	23.6273	4.61609	3.60488	0	5.56335	2.93314	1.00238	3.63528	2.50084
ENSGALG00000001735	0.908344	0	0	0	13.3945	4.53626	8.19466	0	0	4.71606	1.14746	12.7709	34.4857	1.17376	1.06369	0.908742	0.923218	0	0	0	0	2.00476	1.45411	0
ENSGALG00000001737	287.037	456.559	402.03	340.821	330.397	384.07	503.972	469.603	294.772	423.266	481.931	279.683	522.592	252.944	249.968	288.98	363.748	436.19	401.203	341.451	646.268	660.569	334.446	350.117
ENSGALG00000001740	693.067	233.035	602.504	632.684	121.666	104.334	170.722	229.876	126.227	194.537	166.381	112.384	157.396	213.624	146.79	127.224	547.468	425.376	539.748	641.176	267.893	276.657	900.823	639.381
ENSGALG00000001741	239.803	250.473	191.804	237.256	225.473	219.253	203.501	222.487	118.93	47.1606	203.1	191.563	95.499	109.746	109.56	135.403	163.41	197.367	234.516	198.89	101.682	120.286	179.583	166.722
ENSGALG00000001744	20.8919	7.92636	19.5055	16.9469	14.5107	18.1451	19.1209	28.7345	16.7816	37.7285	28.6864	21.7105	5.3055	29.3439	36.1656	33.6235	20.3108	18.9256	35.3578	25.7305	16.6211	30.0714	19.6305	29.1764
ENSGALG00000001745	15.4419	14.2675	1.08364	11.2979	49.113	77.1165	13.6578	9.85182	9.48524	42.4445	9.17964	16.6022	22.1062	13.4982	18.0828	11.8136	103.4	141.491	95.2497	117.526	171.1	103.245	94.5173	120.04
ENSGALG00000001749	397.855	383.636	354.35	346.47	895.196	769.653	499.874	530.356	575.681	871.292	588.644	547.872	1231.76	505.302	736.076	691.553	561.317	699.346	453.158	451.327	858.431	899.135	592.551	602.702
ENSGALG00000001750	396.038	681.667	552.656	561.13	560.335	573.081	550.408	484.381	547.955	659.069	504.88	487.848	582.721	534.646	668	591.591	761.655	647.076	756.225	658.561	940.559	726.726	578.01	601.035
ENSGALG00000001753	89.9261	104.628	117.033	75.3195	49.113	71.0681	165.259	104.265	59.1003	29.4754	63.11	61.3003	40.6755	93.3136	120.197	85.4218	60.0092	72.0976	82.9827	102.922	46.9302	75.1785	62.5269	80.8604
ENSGALG00000001754	23.617	30.1202	24.9237	26.3618	61.3913	60.4835	21.8524	27.9135	57.6411	70.7409	36.7186	49.8065	52.1707	42.2552	53.1847	67.2469	53.5466	57.6781	61.335	61.8923	43.0193	53.1261	58.1645	35.8453
ENSGALG00000001756	724.859	691.179	462.714	613.854	765.716	589.714	756.641	842.331	767.575	672.038	624.216	314.164	814.394	483.001	528.656	672.469	577.934	679.52	238.124	260.782	819.323	939.23	597.64	299.267
ENSGALG00000001758	68.1258	125.237	71.5202	75.3195	66.9723	69.556	142.041	88.6664	26.9965	9.43212	20.6542	8.93963	20.3377	32.8652	68.0764	48.1633	57.2395	42.3573	72.8805	46.5931	47.9079	47.1119	86.5197	60.0201
ENSGALG00000001759	367.88	169.624	376.023	354.002	341.559	260.079	202.135	368.622	219.62	366.674	192.772	291.176	342.205	454.831	155.299	159.939	144.022	231.613	163.801	159.251	390.107	276.657	170.131	170.057
ENSGALG00000001761	144.427	115.725	149.542	105.447	41.2996	74.0923	129.749	169.123	59.83	82.531	75.732	75.3483	100.804	14.672	71.2675	78.1518	19.3876	41.4561	41.8521	79.9731	83.1056	140.333	21.8117	52.5176
ENSGALG00000001762	1.81669	3.17055	8.66912	3.76598	18.9755	10.5846	8.19466	1.64197	0	0	0	5.10836	13.2637	3.52127	1.06369	4.54371	0	0	0	0	0	0	0.727057	3.33445
ENSGALG00000001763	79.026	30.1202	74.7712	67.7876	73.6695	81.6527	80.5809	91.1293	64.9374	95.5002	52.7829	140.48	47.7495	72.186	45.7388	71.7906	89.5521	70.2951	76.4884	93.8815	76.2616	62.1476	55.2563	85.0285
ENSGALG00000001764	2.72503	0	0	0	1.1162	0	94.2386	0.820985	0	1.17901	2.29491	6.38545	17.685	8.21629	2.12739	0.908742	4.61609	1.80244	0.721589	0	0	3.00714	0.727057	3.33445
ENSGALG00000001765	65.4008	58.6551	104.029	58.3726	35.7186	52.9231	65.5573	73.8887	63.4781	35.3704	76.8795	114.938	33.6015	59.2747	69.1401	66.3382	46.1609	56.7768	90.1986	98.7494	21.5097	45.1071	52.3481	77.526
ENSGALG00000001766	19.0752	3.17055	17.3382	9.41494	14.5107	9.07253	6.82889	7.38887	9.48524	2.35803	4.58982	45.9752	13.2637	25.8226	13.828	18.1748	9.23218	10.8146	10.8238	8.34502	6.84399	4.00952	7.99762	5.00167
ENSGALG00000001768	8.1751	11.0969	6.50184	5.64896	7.81343	4.53626	60.0942	11.4938	43.0484	7.07409	37.866	136.649	32.7172	41.0815	30.8471	21.8098	137.559	59.4805	182.562	86.9273	55.7296	76.1809	89.428	75.0251
ENSGALG00000001770	28.1587	38.0465	28.1746	24.4788	132.828	65.0198	64.1915	30.3764	105.797	47.1606	68.8473	49.8065	145.017	258.813	147.853	159.03	66.4717	47.7646	64.943	56.3289	80.1724	116.276	74.1598	65.0218
ENSGALG00000001772	364.246	221.938	335.928	231.607	246.681	226.813	529.922	435.943	508.555	290.038	469.309	324.381	443.009	1186.08	700.974	764.252	213.263	185.651	257.607	245.483	128.08	159.378	331.538	283.428
ENSGALG00000001773	254.336	156.942	191.804	175.118	148.455	169.354	219.89	357.95	178.76	285.322	200.805	205.611	316.561	101.53	158.49	170.844	65.5485	59.4805	54.8407	56.3289	117.325	138.328	41.4422	44.1815
ENSGALG00000001774	242.528	223.523	222.146	218.427	227.706	195.059	259.498	203.604	263.398	371.39	206.542	204.334	125.563	205.994	232.949	254.448	300.046	222.601	494.288	276.777	145.679	134.319	231.204	202.568
ENSGALG00000001775	90.8344	106.213	191.804	114.862	110.504	96.7736	289.545	206.067	350.224	300.649	456.687	334.598	267.928	321.609	277.624	301.702	115.402	91.0232	121.948	110.572	125.147	148.352	135.233	105.869
ENSGALG00000001777	70.8509	122.066	80.1894	71.5535	155.152	163.305	103.799	67.3208	66.3967	45.9816	18.3593	54.9149	54.8235	70.4254	82.9681	85.4218	97.8611	127.072	93.0849	61.1968	75.2839	73.1738	71.9786	51.684
ENSGALG00000001779	192.569	90.3606	147.375	169.469	66.9723	58.9714	132.48	247.938	49.6151	88.4261	25.244	121.324	45.0967	100.356	57.4395	34.5322	63.702	60.3817	51.2328	73.019	85.061	25.0595	79.2492	82.5276
ENSGALG00000001780	13.6252	4.75582	11.92	5.64896	29.0213	12.0967	20.4867	7.38887	9.48524	29.4754	22.9491	1.27709	12.3795	26.9964	1.06369	5.45245	3.69287	1.80244	7.21589	3.47709	5.86627	5.0119	2.18117	10.837
ENSGALG00000001782	240.711	193.403	288.248	205.246	146.223	272.176	193.94	273.388	156.871	155.63	141.137	300.116	145.017	171.955	218.057	166.3	121.865	127.973	194.107	216.971	199.453	189.45	112.694	186.729
ENSGALG00000001785	0.908344	0	0	0	3.34861	4.53626	0	0	0	12.9692	30.9813	1.27709	0	4.69502	3.19108	2.72623	0	0	0	0	2.93314	1.00238	0.727057	0
ENSGALG00000001786	0	0	0	0	0	0	0	0	0	0	2.29491	10.2167	0	1.17376	0	0	0.923218	0	1.44318	1.39084	0	0	0	1.66722
ENSGALG00000001787	0	0	0	0	0	0	24.584	0	0.729634	0	17.2118	1.27709	0.88425	2.93439	0	0	0.923218	0	0	0	0	0	0	0
ENSGALG00000001788	198.019	103.043	148.459	129.926	174.128	243.446	140.675	144.493	144.467	269.994	251.293	53.6378	230.789	111.507	137.217	171.752	196.645	231.613	220.085	188.458	328.511	258.614	224.66	216.739
ENSGALG00000001789	6.35841	34.876	2.16728	1.88299	17.8593	13.6088	21.8524	4.92591	24.0779	12.9692	26.3915	22.9876	17.685	17.6063	27.656	17.2661	6.46253	5.40732	18.7613	20.1671	0	4.00952	10.9058	9.16974
ENSGALG00000001790	289.762	466.07	471.383	408.608	281.284	355.341	747.08	637.084	707.015	989.193	628.805	708.785	606.595	742.401	1154.11	711.545	371.134	377.611	360.794	400.561	832.033	686.63	324.994	378.46
ENSGALG00000001791	138.068	77.6784	84.5239	112.979	30.1375	46.8747	102.433	109.191	70.0448	324.229	64.2575	62.5774	51.2865	54.5797	61.6942	43.6196	107.093	136.985	134.937	172.464	92.8827	45.1071	124.327	112.538
ENSGALG00000001792	333.362	253.644	351.099	357.768	321.467	300.905	247.206	263.536	383.787	555.316	438.328	385.681	413.829	541.689	342.509	306.246	324.973	407.351	357.186	404.038	423.349	395.94	340.99	362.621
ENSGALG00000001793	0	432.779	0	0	0	1.51209	0	0	16.0519	22.4013	27.5389	45.9752	8.8425	35.2127	44.6751	27.2623	0.923218	0	1.44318	0.695419	0	1.00238	0	0.833612
ENSGALG00000001795	16.3502	4.75582	1.08364	11.2979	0	0	1.36578	0	1.45927	17.6852	8.03219	25.5418	16.8007	5.2819	2.12739	0	84.9361	28.839	148.647	61.1968	8.79941	13.0309	66.1621	88.3629
ENSGALG00000001797	348.804	234.62	366.27	342.704	260.076	288.809	387.881	531.998	415.162	588.328	380.955	453.367	447.43	667.28	345.701	323.512	300.969	341.562	321.829	445.068	214.119	293.697	386.794	346.783
ENSGALG00000001798	93.5595	53.8993	73.6875	80.9685	179.709	204.132	110.628	128.895	157.601	182.747	97.5337	75.3483	299.761	170.195	91.4777	146.308	53.5466	55.8756	64.2214	66.0648	180.877	140.333	68.3433	37.5126
ENSGALG00000001799	132.618	166.454	143.04	173.235	142.874	146.673	191.209	226.592	128.416	137.945	139.99	136.649	160.933	64.5566	162.745	129.95	143.099	119.862	107.517	110.572	218.03	183.436	115.602	140.881
ENSGALG00000001800	164.41	120.481	145.208	156.288	155.152	102.822	172.088	215.919	201.379	168.599	185.888	366.525	191.882	228.882	169.127	180.84	134.79	134.282	124.835	135.607	158.389	134.319	122.873	130.877
ENSGALG00000001801	32.7004	57.0698	98.6112	107.33	95.9936	111.895	64.1915	73.0677	67.8559	60.1298	150.317	81.7337	135.29	59.8616	54.2484	62.7032	100.631	84.7146	105.352	114.744	107.548	104.248	55.9834	95.0318
ENSGALG00000001802	1244.43	657.888	1270.03	1225.83	449.831	560.985	809.906	1023.77	496.151	913.736	438.328	902.902	490.759	436.637	377.611	417.113	466.225	447.005	582.322	629.354	451.703	726.726	372.98	663.556
ENSGALG00000001803	398.763	459.729	530.984	532.886	626.191	627.516	639.184	655.967	875.561	649.637	1018.94	1305.19	931.115	796.394	781.815	756.074	612.094	696.643	690.56	664.125	875.053	1141.71	667.438	644.382
ENSGALG00000001805	63.5841	49.1435	26.0074	35.7768	34.6023	34.778	1.36578	9.85182	8.02597	81.352	2.29491	5.10836	15.9165	9.39005	15.9554	12.7224	52.6234	39.6537	86.5906	81.364	18.5765	24.0571	45.8046	54.1848
ENSGALG00000001806	32.7004	26.9496	17.3382	43.3087	33.4861	69.556	5.46311	10.6728	3.64817	0	9.17964	1.27709	5.3055	2.93439	0	1.81748	0	0	0	0	0	2.00476	3.63528	5.00167
ENSGALG00000001807	199.836	193.403	236.234	209.012	339.326	263.103	267.692	229.055	2052.46	3333.07	2891.59	2827.48	542.929	1311.67	1973.15	2073.75	533.62	597.509	596.032	618.923	504.5	426.012	619.452	590.198
ENSGALG00000001808	80.8427	76.0931	65.0184	64.0216	108.272	89.2132	50.5338	35.3024	19.7001	5.89507	8.03219	130.263	17.685	17.6063	7.44586	20.9011	4.61609	7.20976	10.8238	12.5175	1.95542	5.0119	11.6329	11.6706
ENSGALG00000001809	503.223	250.473	395.529	540.417	732.23	456.651	397.441	545.134	661.778	845.354	650.607	526.161	547.351	1028.21	682.891	618.854	807.816	704.754	1083.1	1026.44	459.525	396.943	987.343	782.762
ENSGALG00000001811	735.759	695.935	729.29	632.684	599.402	749.996	763.469	724.109	745.686	534.094	650.607	596.401	775.487	364.451	879.675	667.926	777.35	899.417	657.367	708.632	1110.68	963.287	681.252	671.892
ENSGALG00000001812	224.361	137.919	212.393	192.065	29.0213	57.4593	296.374	344.814	32.8335	56.5927	60.8151	48.5294	24.759	28.757	14.8917	39.0759	12.0018	9.0122	9.38065	7.64961	0.977712	14.0333	2.90823	13.3378
ENSGALG00000001813	2.72503	11.0969	2.16728	0	7.81343	4.53626	12.292	6.56788	5.83707	14.1482	3.44237	1.27709	8.8425	9.39005	23.4013	5.45245	16.6179	12.6171	36.801	23.6442	7.8217	3.00714	17.4494	6.6689
ENSGALG00000001816	288.854	280.593	303.419	318.225	265.657	260.079	445.243	361.233	114.553	69.5619	106.713	88.1192	238.747	127.939	59.5669	128.133	124.634	108.146	114.733	109.876	195.542	167.397	151.228	137.546
ENSGALG00000001817	1280.77	1039.94	1281.95	1212.64	779.111	863.402	1712.68	1846.4	1511.8	841.817	1450.38	1058.71	825.005	707.188	1197.72	1334.94	1099.55	1093.18	1001.56	1003.49	1049.09	1356.22	1177.1	1109.54
ENSGALG00000001823	124.443	133.163	124.619	120.511	106.039	114.919	157.064	127.253	237.131	183.926	223.754	155.805	250.243	140.264	225.503	208.102	124.634	138.788	137.102	222.534	247.361	183.436	139.595	162.554
ENSGALG00000001824	60.8591	30.1202	27.091	30.1278	44.6482	37.8022	16.3893	27.0925	24.0779	61.3088	60.8151	38.3127	132.637	125.005	27.656	52.7071	15.6947	15.3207	17.3181	20.8626	16.6211	22.0524	37.0799	24.1748
ENSGALG00000001825	2.72503	6.34109	5.4182	3.76598	2.23241	4.53626	5.46311	4.10493	5.10744	0	1.14746	14.048	2.65275	3.52127	13.828	7.26994	0.923218	0.90122	1.44318	0.695419	0	4.00952	1.45411	1.66722
ENSGALG00000001826	55.409	95.1164	56.3493	88.5004	194.22	122.479	65.5573	44.3332	70.0448	30.6544	37.866	151.974	61.8975	100.356	63.8216	36.3497	58.1627	40.5549	88.0338	46.5931	5.86627	16.0381	53.0751	44.1815
ENSGALG00000001827	646.741	600.818	649.1	534.769	512.338	509.574	658.305	608.35	647.185	515.229	665.524	717.724	479.263	494.738	529.72	652.477	518.849	534.423	588.816	528.518	382.286	666.583	538.749	555.186
ENSGALG00000001828	520.481	141.089	546.155	566.779	142.874	149.697	79.2151	204.425	33.5632	70.7409	64.2575	19.1563	30.9487	36.3864	18.0828	21.8098	248.346	346.068	241.732	278.863	81.1501	117.278	287.914	392.631
ENSGALG00000001830	26590.9	11759.6	16757.4	17777.3	14437	14520.6	16271.9	26229.7	15521.5	18113.2	11039.7	14944.5	15464.6	10624.3	16544.7	16292.8	17781.2	15960.6	14382	14573.2	20907.4	20823.4	20738.6	19854.1
ENSGALG00000001832	27.2503	57.0698	24.9237	35.7768	20.0917	25.7055	23.2182	30.3764	78.8005	56.5927	123.925	15.3251	62.7817	136.743	75.5223	73.6081	4.61609	6.30854	1.44318	2.08626	0	1.00238	2.18117	1.66722
ENSGALG00000001833	192.569	280.593	289.332	374.715	155.152	175.402	327.787	307.869	205.027	222.834	197.362	238.816	152.091	208.929	240.395	196.288	244.653	218.095	202.045	197.499	148.612	177.421	212.301	188.396
ENSGALG00000001835	0	0	0	0	0	3.02418	5.46311	0	0	4.71606	4.58982	0	7.074	21.1276	0	0.908742	0	1.80244	0.721589	0	3.91085	12.0286	2.18117	1.66722
ENSGALG00000001836	386.046	177.551	299.085	367.183	167.431	196.571	284.082	284.882	145.197	387.896	182.445	394.621	133.522	136.156	146.79	98.1442	165.256	109.949	136.38	123.089	60.6182	129.307	77.795	91.6974
ENSGALG00000001837	355.163	218.768	311.005	321.991	353.837	316.026	226.719	320.184	307.905	617.804	383.25	317.995	320.098	301.655	355.274	329.873	261.271	289.291	270.596	399.17	267.893	303.721	339.535	380.127
ENSGALG00000001838	1740.39	1103.35	1242.94	1261.6	1169.78	1102.31	1554.25	1941.63	1001.06	1034	935.176	1150.66	960.295	1117.42	777.56	975.08	859.516	855.257	907.758	811.554	749.905	1036.46	957.533	874.459
ENSGALG00000001840	55.409	49.1435	20.5892	33.8938	45.7644	61.9956	42.3391	26.2715	15.3223	37.7285	17.2118	48.5294	43.3282	72.186	9.57324	19.0836	332.358	210.885	485.629	303.203	54.7519	99.2356	263.194	240.08
ENSGALG00000001841	40.8755	42.8024	32.5092	28.2448	83.7154	68.044	69.6546	69.7837	53.9929	15.3272	90.6489	35.7585	61.8975	98.0086	60.6305	48.1633	30.4662	30.6415	46.9033	36.8572	19.5542	31.0738	50.1669	42.5142
ENSGALG00000001842	0.908344	0	8.66912	5.64896	1.1162	0	2.73155	0	2.1889	88.4261	0	0	12.3795	4.10815	0	7.26994	0.923218	13.5183	5.05112	5.56335	0	1.00238	2.18117	1.66722
ENSGALG00000001843	299.754	199.744	317.507	237.256	155.152	205.644	222.622	258.61	193.353	200.433	199.657	245.201	174.197	177.237	134.025	197.197	130.174	105.443	152.255	141.17	154.479	159.378	114.148	134.212
ENSGALG00000001844	35.4254	28.5349	53.0984	37.6598	44.6482	52.9231	43.7049	35.3024	42.3188	95.5002	37.866	21.7105	68.0872	59.8616	38.293	54.5245	39.6984	58.5793	42.5737	76.4961	41.0639	62.1476	50.894	60.8537
ENSGALG00000001845	142.61	76.0931	138.706	82.8515	151.804	139.112	180.283	137.925	174.382	134.408	110.156	137.926	583.605	355.061	177.637	139.946	131.097	86.5171	157.306	163.423	172.077	161.383	159.225	184.228
ENSGALG00000001846	43.6005	20.6085	20.5892	26.3618	18.9755	22.6813	2.73155	0	3.64817	8.2531	19.5067	8.93963	7.074	15.8457	0	5.45245	29.543	22.5305	16.5965	17.3855	5.86627	6.01428	13.8141	20.0067
ENSGALG00000001847	43.6005	68.1667	37.9274	41.4257	53.5778	46.8747	36.876	32.0184	14.5927	1.17901	8.03219	7.66254	10.611	12.9113	28.7197	18.1748	71.0878	26.1354	89.477	51.461	29.3314	32.0762	52.3481	46.6823
ENSGALG00000001848	253.428	402.659	328.343	271.15	340.442	343.244	452.072	366.159	296.231	272.352	330.467	148.142	256.432	327.478	382.93	339.87	296.353	313.624	277.812	289.294	438.993	314.747	276.281	257.586
ENSGALG00000001849	232.536	85.6047	237.317	201.48	210.963	102.822	105.165	123.148	310.094	738.063	301.781	552.98	201.609	228.296	241.459	225.368	220.649	184.75	154.42	164.814	69.4176	175.417	287.187	225.909
ENSGALG00000001850	493.231	459.729	429.121	402.959	492.246	456.651	566.798	731.498	495.421	749.853	400.462	522.33	618.091	414.336	477.599	612.492	492.075	579.484	440.891	407.515	552.407	757.799	442.777	498.5
ENSGALG00000001851	5.45007	3.17055	2.16728	1.88299	3.34861	6.04835	4.09733	10.6728	5.10744	0	3.44237	15.3251	0	5.86878	2.12739	0	0	0	3.60794	1.39084	3.91085	3.00714	0.727057	0
ENSGALG00000001852	188.936	229.865	236.234	257.969	340.442	261.591	316.86	301.302	322.498	570.643	288.011	232.43	316.561	396.73	328.681	285.345	211.417	234.317	276.368	214.884	270.826	281.669	228.296	227.576
ENSGALG00000001854	0	3.17055	0	0	0	0	0	0.820985	0	2.35803	0	0	1.7685	1.17376	0	0	1.84644	0.90122	0	0	0	1.00238	0	0.833612
ENSGALG00000001856	6.35841	3.17055	7.58548	5.64896	1.1162	3.02418	8.19466	7.38887	21.1594	8.2531	41.3084	6.38545	0	14.0851	25.5287	17.2661	20.3108	23.4317	49.7896	18.0809	1.95542	1.00238	8.72468	8.33612
ENSGALG00000001857	8.1751	17.438	11.92	15.0639	4.46482	1.51209	15.0235	12.3148	9.48524	4.71606	8.03219	7.66254	6.18975	17.0195	9.57324	4.54371	33.2358	28.839	87.3122	41.7251	2.93314	4.00952	37.8069	40.0134
ENSGALG00000001859	48.1423	34.876	46.5965	39.5427	14.5107	22.6813	32.7787	15.5987	26.9965	63.6668	11.4746	19.1563	17.685	22.3014	17.0191	19.0836	16.6179	14.4195	20.2045	22.2534	16.6211	17.0405	27.6281	20.8403
ENSGALG00000001860	79.026	144.26	108.364	118.628	145.107	130.04	166.625	150.24	121.849	73.0989	105.566	52.3607	95.499	167.847	108.497	123.589	134.79	158.615	158.749	125.871	123.192	126.3	165.042	180.06
ENSGALG00000001861	196.202	172.795	104.029	135.575	74.7857	114.919	158.43	136.284	73.693	94.3212	60.8151	74.0712	118.489	88.0317	76.586	91.783	97.8611	104.541	89.477	86.2319	159.367	103.245	62.5269	83.3612
ENSGALG00000001862	2.72503	52.314	4.33456	3.76598	21.2079	52.9231	10.9262	12.3148	6.5667	1.17901	1.14746	29.3731	20.3377	27.5833	11.7006	13.6311	0.923218	5.40732	0.721589	0	2.93314	3.00714	7.99762	4.16806
ENSGALG00000001863	6.35841	1.58527	1.08364	3.76598	3.34861	1.51209	32.7787	5.7469	1.45927	20.0433	5.73728	12.7709	10.611	11.1507	5.31847	3.63497	1.84644	0.90122	0.721589	0	1.95542	5.0119	0	2.50084
ENSGALG00000001864	63.5841	55.4846	99.6949	71.5535	37.951	54.4352	30.0471	46.7962	61.2892	74.2779	34.4237	52.3607	23.8747	54.5797	44.6751	50.8896	216.956	208.182	348.527	365.095	45.9525	56.1333	127.235	278.427
ENSGALG00000001866	0	0	0	0	1.1162	0	16.3893	2.46296	0	0	4.58982	14.048	16.8007	0.586878	0	0	4.61609	0	0	2.08626	0	0	0	0.833612
ENSGALG00000001867	22.7086	3.17055	5.4182	3.76598	7.81343	10.5846	0	4.10493	0	8.2531	4.58982	6.38545	4.42125	3.52127	1.06369	0	0	0	0.721589	0	0	1.00238	1.45411	2.50084
ENSGALG00000001869	0	0	1.08364	0	0	1.51209	0	0	0.729634	0	3.44237	0	0	0.586878	0	0	0	0	0	0	0	0	0.727057	0
ENSGALG00000001870	90.8344	136.333	112.699	88.5004	61.3913	75.6044	131.115	68.9627	63.4781	104.932	107.861	45.9752	72.5085	76.2942	60.6305	93.6005	92.3218	76.6037	98.1361	86.9273	78.217	76.1809	106.877	74.1915
ENSGALG00000001871	0.908344	0	0	0	0	0	21.8524	0.820985	0	12.9692	0	6.38545	12.3795	0.586878	0	0	0	0	0	0	0	3.00714	0	2.50084
ENSGALG00000001872	256.153	451.803	351.099	367.183	491.13	438.505	387.881	344.814	283.098	189.821	310.96	231.153	240.516	243.554	305.28	278.075	563.163	500.177	526.038	509.046	647.246	427.014	402.062	380.961
ENSGALG00000001874	14.5335	42.8024	20.5892	5.64896	17.8593	15.1209	8.19466	22.1666	2.91854	0	30.9813	7.66254	16.8007	18.7801	5.31847	5.45245	28.6198	28.839	75.0452	20.1671	7.8217	9.02142	33.4446	30.8437
ENSGALG00000001875	33.6087	31.7055	23.8401	30.1278	36.8348	37.8022	27.3155	15.5987	41.5891	3.53704	25.244	68.9628	15.9165	77.4679	41.4841	35.4409	7.38574	10.8146	12.267	13.9084	48.8856	38.0904	7.99762	5.00167
ENSGALG00000001876	23.617	14.2675	14.0873	16.9469	39.0672	27.2176	10.9262	3.28394	10.2149	36.5495	24.0966	51.0836	53.9392	66.9041	12.7643	9.99617	148.638	160.417	385.328	306.68	68.4399	64.1523	251.562	255.919
ENSGALG00000001879	22.7086	17.438	23.8401	35.7768	6.69723	6.04835	45.0706	45.9752	12.4038	23.5803	14.9169	17.8793	19.4535	17.0195	42.5478	14.5399	64.6253	49.5671	132.051	79.2777	8.79941	5.0119	32.7175	36.6789
ENSGALG00000001880	28.1587	28.5349	23.8401	26.3618	3.34861	7.56044	19.1209	18.8827	8.75561	12.9692	26.3915	7.66254	21.222	68.0779	26.5923	19.0836	44.3145	24.3329	60.6134	77.1915	0	12.0286	81.4303	75.8587
ENSGALG00000001881	289.762	164.868	224.313	195.831	244.449	199.596	366.028	375.19	336.361	556.495	259.325	421.44	405.871	664.933	359.529	327.147	268.656	275.773	323.272	325.456	325.578	214.509	323.54	285.095
ENSGALG00000001882	246.161	309.128	251.404	225.959	143.99	161.793	273.155	266.82	806.975	557.674	628.805	462.307	144.133	757.073	913.713	923.282	224.342	228.009	176.068	198.89	324.601	337.802	176.675	144.215
ENSGALG00000001883	28.1587	14.2675	10.8364	16.9469	39.0672	25.7055	16.3893	22.1666	16.0519	22.4013	14.9169	7.66254	25.6432	17.6063	28.7197	5.45245	12.9251	5.40732	14.4318	9.73586	18.5765	10.0238	7.27057	10.0033
ENSGALG00000001884	15.4419	14.2675	24.9237	9.41494	29.0213	22.6813	13.6578	29.5555	35.7521	143.84	20.6542	11.4938	29.1802	29.3439	48.9299	49.0721	29.543	15.3207	44.7385	19.4717	20.532	17.0405	39.9881	20.0067
ENSGALG00000001885	99.9179	79.2636	62.8511	143.107	265.657	308.466	10.9262	32.0184	6.5667	255.846	3.44237	1.27709	76.0455	53.4059	15.9554	11.8136	0.923218	0	0	0.695419	6.84399	2.00476	0	0
ENSGALG00000001886	49.9589	25.3644	34.6765	48.9577	24.5565	39.3143	35.5102	39.4073	22.6186	10.6111	100.976	22.9876	62.7817	44.6027	59.5669	53.6158	40.6216	15.3207	25.9772	27.1213	48.8856	26.0619	42.8963	26.6756
ENSGALG00000001889	111.726	80.8489	157.128	150.639	64.7399	98.2857	98.336	151.061	135.712	194.537	137.695	211.997	93.7305	224.774	85.0955	89.9655	180.951	315.427	207.818	276.777	150.568	131.312	418.058	445.149
ENSGALG00000001892	115.36	45.9729	162.546	209.012	213.195	146.673	71.0204	91.9503	32.8335	1.17901	11.4746	10.2167	84.0037	55.1665	39.3567	27.2623	303.739	210.885	335.539	329.628	110.481	86.2047	182.491	145.882
ENSGALG00000001894	177.127	128.407	187.47	160.054	42.4158	58.9714	151.601	163.376	113.823	55.4137	30.9813	43.4211	97.2675	340.389	80.8407	103.597	68.3181	63.0854	48.3464	43.116	37.1531	47.1119	107.604	95.0318
ENSGALG00000001895	247.978	310.713	333.761	325.757	128.364	181.451	289.545	171.586	226.916	174.494	197.362	333.32	32.7172	114.441	203.166	238.09	253.885	294.699	267.709	228.793	152.523	136.324	299.547	252.585
ENSGALG00000001896	8.1751	11.0969	8.66912	7.53195	8.92964	7.56044	9.56044	5.7469	15.3223	4.71606	8.03219	6.38545	7.074	18.1932	17.0191	17.2661	65.5485	40.5549	105.352	83.4502	5.86627	10.0238	41.4422	72.5243
ENSGALG00000001898	13.6252	4.75582	5.4182	13.1809	16.7431	19.6571	1.36578	2.46296	16.7816	37.7285	27.5389	5.10836	99.9202	61.0353	10.6369	13.6311	166.179	123.467	108.96	217.666	90.9273	87.2071	166.496	71.6907
ENSGALG00000001900	0	1.58527	0	0	2.23241	1.51209	10.9262	0.820985	0	27.1173	5.73728	6.38545	7.074	1.17376	0	0	0	0	0	0	0	1.00238	0	0.833612
ENSGALG00000001901	890.178	778.369	761.799	602.556	376.161	465.723	1057.11	1261.85	359.709	169.778	286.864	435.488	394.375	344.497	339.318	383.489	304.662	288.39	262.658	278.863	331.444	475.128	285.006	344.282
ENSGALG00000001903	179.852	209.256	115.949	128.043	285.748	284.273	114.725	127.253	176.571	104.932	136.547	211.997	336.015	274.659	120.197	179.931	380.366	453.313	420.686	414.47	289.403	221.526	409.333	298.433
ENSGALG00000001905	289.762	126.822	216.728	197.714	224.357	169.354	120.188	242.191	252.453	539.989	176.708	226.045	168.007	218.319	237.204	252.63	181.874	250.539	165.244	194.022	197.498	206.49	231.931	244.248
ENSGALG00000001907	932.87	1371.26	1292.78	1090.25	869.524	834.672	1699.03	1330.82	806.975	510.513	862.886	634.714	709.168	555.774	850.955	821.503	938.913	824.616	828.384	682.206	904.384	1035.46	932.814	894.466
ENSGALG00000001908	2.72503	0	0	0	1.1162	0	9.56044	0	0.729634	9.43212	0	5.10836	15.9165	7.62942	2.12739	0	0.923218	2.70366	0	0	0	2.00476	1.45411	1.66722
ENSGALG00000001910	126.26	104.628	185.302	124.277	215.428	164.818	202.135	225.771	244.427	176.852	259.325	380.573	358.121	300.482	165.936	238.999	156.024	130.677	155.863	177.332	180.877	196.467	178.129	192.564
ENSGALG00000001912	4.54172	6.34109	4.33456	3.76598	6.69723	1.51209	4.09733	2.46296	10.2149	5.89507	9.17964	37.0356	9.72675	14.0851	15.9554	10.9049	4.61609	0.90122	12.267	4.86793	0	2.00476	1.45411	0
ENSGALG00000001913	147.152	237.791	188.553	201.48	133.945	187.499	188.477	214.277	144.467	90.7841	149.169	228.599	147.67	100.356	138.28	145.399	140.329	148.701	157.306	163.423	238.562	113.269	114.148	99.1999
ENSGALG00000001915	658.55	1269.8	833.319	798.387	554.754	591.226	1225.1	945.775	940.498	962.076	1126.8	724.11	420.903	818.695	1328.55	1089.58	739.498	532.621	601.805	641.871	362.731	422.002	766.318	795.266
ENSGALG00000001916	55.409	68.1667	27.091	16.9469	47.9968	57.4593	79.2151	50.9011	22.6186	58.9507	32.1287	22.9876	36.2542	21.7145	17.0191	38.1672	63.702	74.8012	80.0963	66.7602	13.688	6.01428	37.8069	37.5126
ENSGALG00000001917	69.9425	23.7791	73.6875	88.5004	5.58102	15.1209	1.36578	4.10493	2.1889	8.2531	0	2.55418	0	9.39005	1.06369	0.908742	3.69287	3.60488	1.44318	0	0	5.0119	0.727057	0.833612
ENSGALG00000001918	32.7004	31.7055	29.2583	15.0639	29.0213	28.7297	21.8524	27.9135	27.7261	0	12.622	34.4814	10.611	14.672	18.0828	21.8098	8.30896	6.30854	9.38065	14.6038	1.95542	7.01666	8.72468	15.8386
ENSGALG00000001919	130.802	101.457	53.0984	39.5427	127.247	119.455	47.8022	51.7221	107.986	56.5927	81.4693	120.046	89.3092	129.113	113.815	121.771	84.9361	71.1963	93.8065	99.4449	54.7519	104.248	85.0656	116.706
ENSGALG00000001921	51.7756	19.0233	58.5166	52.7237	46.8806	28.7297	30.0471	39.4073	56.1818	123.797	84.9117	38.3127	147.67	86.858	65.949	73.6081	40.6216	53.172	57.7271	39.6389	106.571	78.1857	87.9738	81.694
ENSGALG00000001925	117.176	91.9458	133.288	107.33	87.064	72.5802	116.091	163.376	157.601	182.747	111.303	105.998	114.068	141.438	181.892	135.403	79.3968	85.6159	77.21	89.0136	148.612	163.388	58.8916	60.8537
ENSGALG00000001926	188.027	575.454	59.6002	90.3834	174.128	160.281	13.6578	24.6296	27.7261	56.5927	22.9491	60.0232	139.711	74.5335	12.7643	18.1748	136.636	135.183	98.1361	98.054	19.5542	20.0476	41.4422	75.0251
ENSGALG00000001932	0.908344	0	0	1.88299	0	0	8.19466	0	3.64817	0	13.7695	5.10836	9.72675	4.69502	0	7.26994	4.61609	1.80244	0.721589	0.695419	0	3.00714	1.45411	2.50084
ENSGALG00000001933	15.4419	17.438	7.58548	9.41494	26.7889	31.7538	9.56044	11.4938	0	0	1.14746	0	13.2637	11.1507	5.31847	9.99617	11.0786	22.5305	14.4318	7.64961	2.93314	7.01666	10.1788	10.0033
ENSGALG00000001934	0	0	0	0	0	0	12.292	0	2.91854	4.71606	0	7.66254	0.88425	0	1.06369	0	0.923218	0	0	0	0	2.00476	0	0.833612
ENSGALG00000001935	2.72503	0	1.08364	0	3.34861	0	17.7551	1.64197	2.1889	0	6.88473	6.38545	8.8425	7.04254	3.19108	0	0.923218	0.90122	0	0	0.977712	1.00238	0	3.33445
ENSGALG00000001936	3.63338	3.17055	2.16728	0	7.81343	21.1692	39.6075	4.92591	33.5632	31.8334	66.5524	58.7461	16.8007	41.0815	11.7006	36.3497	3.69287	4.5061	2.88635	0	2.93314	4.00952	0.727057	7.50251
ENSGALG00000001937	437.822	291.69	267.659	365.3	444.25	464.211	311.397	371.085	248.805	224.013	177.856	291.176	203.377	472.437	229.758	278.075	293.583	465.029	309.562	267.041	396.951	301.716	291.55	240.08
ENSGALG00000001938	323.371	718.129	452.962	382.247	813.713	703.121	647.378	479.455	213.783	186.284	322.435	238.816	868.333	202.473	459.516	331.691	378.519	345.167	343.476	324.065	870.164	559.328	439.869	404.302
ENSGALG00000001939	1620.49	1109.69	1161.66	1114.73	1036.95	1026.71	1440.89	1264.32	1302.4	470.427	1257.61	1177.48	546.466	994.172	800.961	1177.73	1482.69	1441.05	1446.06	1246.19	1053.97	1362.23	1591.53	1317.11
ENSGALG00000001942	229.811	448.632	296.917	252.32	247.797	241.934	464.364	417.881	477.181	311.26	463.572	268.189	493.411	412.575	529.72	421.656	144.945	173.034	119.784	103.617	303.091	344.819	108.331	143.381
ENSGALG00000001943	582.249	174.38	413.95	412.374	479.968	338.708	206.232	317.721	104.338	347.809	79.1744	257.972	165.355	180.758	85.0955	79.0606	279.735	338.859	244.619	314.329	306.024	306.728	324.994	230.911
ENSGALG00000001944	49.0506	31.7055	33.5928	50.8407	106.039	90.7253	24.584	52.543	59.1003	145.019	36.7186	42.144	50.4022	83.3367	27.656	45.4371	46.1609	33.3451	88.7554	57.0243	30.3091	29.069	42.8963	50.8504
ENSGALG00000001945	127.168	104.628	134.371	158.171	116.085	110.382	174.819	152.703	205.757	550.6	182.445	326.935	190.114	384.992	381.866	258.083	153.254	160.417	154.42	159.946	111.459	115.274	168.677	166.722
ENSGALG00000001946	2.72503	0	0	0	0	0	6.82889	2.46296	1.45927	4.71606	33.2762	3.83127	6.18975	2.34751	12.7643	1.81748	27.6965	14.4195	59.8919	28.5122	9.77712	7.01666	31.9905	20.8403
ENSGALG00000001947	491.414	374.124	577.58	406.725	330.397	591.226	412.465	602.603	299.879	116.722	266.21	504.45	229.021	242.968	259.541	274.44	271.426	305.513	539.027	475.666	319.712	414.985	332.265	605.203
ENSGALG00000001948	737.576	599.233	748.795	740.014	593.821	553.424	785.322	870.244	1654.81	2485.36	1961	2815.98	1280.39	2338.12	1271.11	1491.25	709.031	660.594	768.492	799.036	650.179	1000.38	804.852	936.98
ENSGALG00000001949	1090.92	1217.49	954.687	901.951	833.805	1008.56	1114.47	1265.96	722.337	949.107	584.055	1088.08	1275.97	565.164	833.936	709.728	854.9	967.009	690.56	681.51	1293.51	1197.84	607.092	761.088
ENSGALG00000001950	733.942	527.896	688.111	724.95	746.741	722.778	689.717	828.374	752.982	685.008	640.28	570.859	811.741	713.057	549.93	533.432	615.786	629.952	563.561	637.003	850.61	877.083	649.261	801.935
ENSGALG00000001951	11.8085	26.9496	17.3382	5.64896	47.9968	58.9714	40.9733	12.3148	5.83707	3.53704	2.29491	3.83127	121.142	11.7376	14.8917	16.3574	21.234	17.1232	25.9772	43.116	106.571	57.1357	45.0775	43.3478
ENSGALG00000001954	89.9261	77.6784	113.782	111.096	45.7644	68.044	60.0942	82.0985	70.7745	174.494	113.598	251.587	90.1935	53.9928	39.3567	57.2508	92.3218	120.763	212.147	191.24	45.9525	99.2356	87.2468	178.393
ENSGALG00000001955	3.63338	0	7.58548	1.88299	5.58102	3.02418	0	0	2.1889	11.7901	0	20.4334	7.074	1.17376	2.12739	0.908742	2.76965	3.60488	1.44318	2.08626	2.93314	4.00952	3.63528	3.33445
ENSGALG00000001956	129.893	39.6318	66.102	84.7345	66.9723	74.0923	13.6578	43.5122	31.3743	51.8766	49.3406	108.553	72.5085	27.5833	14.8917	34.5322	49.8538	43.2585	55.5623	38.248	21.5097	18.0428	47.2587	57.5193
ENSGALG00000001957	174.402	331.322	247.07	214.661	318.118	246.47	215.793	208.53	284.557	370.211	397.019	162.19	267.928	312.806	407.395	349.866	330.512	273.971	269.153	289.99	219.008	216.514	335.9	286.763
ENSGALG00000001959	6.35841	15.8527	4.33456	7.53195	6.69723	4.53626	17.7551	4.92591	5.83707	0	3.44237	0	15.9165	1.17376	7.44586	4.54371	3.69287	3.60488	3.60794	3.47709	8.79941	7.01666	2.18117	4.16806
ENSGALG00000001962	2373.5	2636.31	2969.17	2734.1	2377.52	2370.95	3664.38	3025.33	2760.93	2615.05	2714.88	2546.52	1721.63	1724.25	2687.95	2806.2	2773.35	2773.05	2934.7	2500.03	2949.76	2750.53	2299.68	2834.28
ENSGALG00000001963	8.1751	11.0969	6.50184	20.7129	4.46482	10.5846	10.9262	22.1666	20.4297	44.8026	45.8982	17.8793	7.074	8.21629	26.5923	39.0759	4.61609	3.60488	4.32953	2.78167	1.95542	3.00714	8.72468	6.6689
ENSGALG00000001964	182.577	229.865	171.215	193.948	210.963	207.156	273.155	324.289	217.431	231.087	196.215	183.901	214.873	181.345	236.14	239.908	149.561	184.75	168.13	184.981	197.498	201.478	208.665	226.743
ENSGALG00000001965	1410.66	875.071	1171.41	1150.51	1292.57	1177.92	1115.84	1651.82	885.775	1407.74	530.124	724.11	1484.66	559.295	473.344	619.762	681.335	731.79	583.765	625.181	876.03	1126.68	698.701	706.903
ENSGALG00000001966	79.9343	30.1202	74.7712	80.9685	40.1834	51.411	87.4097	27.0925	30.6446	170.957	47.0457	120.046	95.499	48.124	35.1019	26.3535	35.0823	32.4439	51.9544	41.0297	31.2868	49.1166	45.0775	52.5176
ENSGALG00000001967	1980.19	754.59	1309.04	1476.26	2110.74	1782.75	942.386	1302.08	1413.3	2565.54	1121.06	1344.78	1038.99	1586.92	1266.86	1416.73	1946.14	2626.15	1750.57	1545.92	1875.25	1987.72	1987.77	1708.91
ENSGALG00000001968	1.81669	3.17055	0	0	1.1162	0	0	1.64197	0	0	0	0	4.42125	2.93439	0	0.908742	2.76965	5.40732	5.77271	7.64961	0	1.00238	5.81645	2.50084
ENSGALG00000001969	10.9001	6.34109	11.92	5.64896	7.81343	7.56044	2.73155	4.92591	5.10744	170.957	4.58982	21.7105	21.222	17.0195	3.19108	9.99617	119.095	80.2085	180.397	149.515	33.2422	48.1142	124.327	94.1982
ENSGALG00000001971	908.344	493.02	856.076	783.323	536.895	473.283	901.413	1105.05	421.728	542.347	325.877	342.26	369.616	225.361	373.357	355.318	381.289	338.859	315.334	342.841	334.378	452.073	370.799	398.467
ENSGALG00000001972	418.747	615.086	592.751	666.578	362.767	393.143	686.986	609.171	639.159	488.112	962.715	854.373	456.273	746.509	682.891	526.162	455.146	384.821	485.629	518.087	377.397	554.316	513.302	526.009
ENSGALG00000001973	157.144	236.206	186.386	225.959	258.96	238.91	348.273	285.703	313.743	273.531	305.223	298.839	290.918	304.003	332.936	319.877	214.187	273.07	243.897	247.569	303.091	309.735	281.371	310.937
ENSGALG00000001975	346.988	212.427	266.575	269.267	223.241	226.813	225.353	292.271	887.235	2302.62	839.937	915.673	253.78	1032.32	946.688	1067.77	274.196	409.154	248.948	264.259	248.339	320.762	292.277	262.588
ENSGALG00000001976	429.647	534.237	471.383	465.098	440.901	429.433	577.724	530.356	542.118	712.125	489.963	518.498	389.07	416.683	650.981	566.146	407.139	438.894	433.675	405.429	397.929	436.035	440.596	430.978
ENSGALG00000001977	4.54172	477.167	0	0	0	7.56044	1.36578	0	13.863	4.71606	3.44237	11.4938	11.4952	9.39005	7.44586	7.26994	3.69287	10.8146	9.38065	6.95419	0	5.0119	9.45173	8.33612
ENSGALG00000001978	734.851	302.787	502.809	448.151	414.112	426.409	513.532	730.677	387.436	739.242	355.711	363.971	329.825	514.692	287.197	369.858	432.989	377.611	344.198	327.542	276.693	353.84	455.864	425.976
ENSGALG00000001979	2.72503	0	0	0	5.58102	0	0	0	1.45927	1.17901	0	51.0836	2.65275	1.76063	1.06369	0	0	0	2.88635	2.08626	0.977712	0	2.18117	4.16806
ENSGALG00000001981	497.773	310.713	227.564	193.948	439.785	335.684	152.967	189.648	280.909	807.625	346.531	255.418	404.102	743.575	408.458	216.281	179.104	195.565	184.727	241.31	199.453	139.331	197.759	200.067
ENSGALG00000001983	7.26676	9.51164	3.25092	3.76598	12.2783	3.02418	28.6813	4.92591	8.75561	0	2.29491	11.4938	7.95825	4.69502	10.6369	4.54371	2.76965	1.80244	1.44318	1.39084	0.977712	2.00476	1.45411	2.50084
ENSGALG00000001985	59.9507	33.2907	49.8474	50.8407	70.3209	74.0923	43.7049	64.8578	64.2078	50.6976	20.6542	80.4567	79.5825	115.615	75.5223	59.0682	67.3949	46.8634	46.1817	53.5472	55.7296	57.1357	69.0704	49.1831
ENSGALG00000001986	1680.44	1081.16	2032.91	1786.96	1328.28	1546.87	1510.55	2507.29	1199.52	1511.5	792.891	2266.83	1279.51	902.032	857.337	900.564	1347.9	1423.03	1412.87	1550.09	1429.42	1787.24	928.451	1498
ENSGALG00000001988	135.343	225.109	145.208	133.692	127.247	108.87	230.816	210.172	99.9598	140.303	105.566	158.359	120.258	100.356	145.726	134.494	107.093	80.2085	96.6929	103.617	147.635	115.274	101.788	105.869
ENSGALG00000001989	168.952	34.876	221.063	220.31	149.571	99.7978	17.7551	32.0184	104.338	278.247	129.662	245.201	148.554	103.877	64.8853	86.3305	82.1664	118.961	69.9941	89.709	87.0164	103.245	100.334	105.869
ENSGALG00000001992	10406	6937.15	7919.24	9098.6	7990.91	7593.71	6143.27	9405.21	4344.97	6593.05	3435.48	3680.57	7421.51	2238.94	3953.75	3817.63	4631.78	5474.91	3464.35	4157.21	8181.5	9516.6	3972.64	4973.33
ENSGALG00000001994	0	0	0	0	0	0	0	0	0	0	0	3.83127	2.65275	0.586878	0	0	0	1.80244	0	0	0	0	0	0
ENSGALG00000001995	127.168	253.644	105.113	84.7345	199.801	216.229	91.5071	81.2775	180.22	110.827	146.874	80.4567	214.873	218.906	197.847	173.57	520.695	403.746	571.498	320.588	280.603	200.476	377.342	350.951
ENSGALG00000001996	7.26676	17.438	20.5892	13.1809	7.81343	3.02418	9.56044	9.03084	16.0519	0	29.8338	6.38545	36.2542	13.4982	14.8917	7.26994	1.84644	6.30854	6.4943	12.5175	5.86627	4.00952	2.18117	2.50084
ENSGALG00000001998	388.771	172.795	277.412	263.618	237.752	214.716	169.356	246.296	369.924	705.051	284.569	577.245	256.432	473.024	248.904	237.182	336.975	393.833	302.346	452.718	175.988	280.666	305.364	355.119
ENSGALG00000002000	64.4925	26.9496	37.9274	48.9577	74.7857	55.9473	46.4364	47.6171	84.6375	239.34	86.0591	60.0232	117.605	161.978	89.3503	85.4218	46.1609	90.122	96.6929	104.313	39.1085	72.1714	103.242	102.534
ENSGALG00000002001	54.5007	137.919	98.6112	112.979	164.082	140.624	180.283	119.043	135.712	99.0372	160.644	49.8065	198.956	114.441	113.815	85.4218	68.3181	82.011	95.9713	89.0136	95.8158	117.278	76.3409	79.1932
ENSGALG00000002002	370.605	177.551	324.008	376.598	212.079	217.741	181.648	194.573	302.798	773.434	424.558	279.683	521.707	400.251	249.968	275.349	218.803	353.278	298.738	322.674	379.352	346.824	319.905	340.114
ENSGALG00000002003	20.8919	49.1435	29.2583	18.8299	39.0672	28.7297	19.1209	11.4938	8.75561	2.35803	9.17964	15.3251	3.537	14.0851	19.1465	13.6311	55.3931	44.1598	106.795	65.3694	30.3091	18.0428	59.6186	45.0151
ENSGALG00000002005	7942.56	4460.96	7077.25	6921.86	905.242	1941.52	7315.1	9442.97	261.209	432.698	242.113	295.008	47.7495	180.758	311.662	268.079	1222.34	956.194	1074.45	1423.52	391.085	467.109	1613.34	1691.4
ENSGALG00000002006	0	0	0	0	0	0	0	0	0.729634	0	0	0	0.88425	0	0	0	0	0	0	0	0	3.00714	0	0
ENSGALG00000002007	1.81669	0	3.25092	1.88299	2.23241	0	0	0	5.83707	0	0	5.10836	0	2.34751	12.7643	9.99617	1.84644	0	0	4.17251	2.93314	3.00714	0.727057	2.50084
ENSGALG00000002008	253.428	114.14	216.728	175.118	24.5565	48.3868	152.967	265.999	8.02597	40.0865	8.03219	2.55418	27.4117	18.1932	22.3376	6.3612	12.0018	15.3207	10.1022	10.4313	13.688	8.01904	7.27057	14.1714
ENSGALG00000002009	235.261	101.457	255.739	195.831	93.7612	163.305	181.648	387.505	295.502	629.594	160.644	411.223	281.191	224.187	269.115	243.543	63.702	117.159	84.4259	154.383	126.125	174.414	77.795	131.711
ENSGALG00000002010	247.978	342.419	363.019	259.852	215.428	213.204	375.589	408.03	400.569	259.383	397.019	333.32	316.561	389.687	320.172	331.691	273.273	302.81	275.647	349.1	265.938	301.716	280.644	322.608
ENSGALG00000002012	45.4172	77.6784	43.3456	28.2448	42.4158	74.0923	34.1444	43.5122	39.4002	0	40.1609	15.3251	41.5597	23.4751	34.0382	59.0682	434.836	410.055	656.646	487.488	91.905	133.317	448.594	356.786
ENSGALG00000002013	152.602	141.089	113.782	129.926	150.688	116.431	122.92	160.092	199.19	338.377	244.408	224.768	206.03	316.327	175.509	206.285	132.943	163.121	135.659	135.607	168.167	112.267	139.595	153.385
ENSGALG00000002014	753.018	776.784	817.065	792.738	593.821	805.943	889.121	901.442	695.341	323.05	651.754	1494.2	616.322	311.045	745.649	659.747	686.874	602.015	699.219	627.963	789.014	741.761	602.73	663.556
ENSGALG00000002015	0.908344	3.17055	0	0	1.1162	0	0	0	7.29634	3.53704	41.3084	5.10836	10.611	4.69502	0	9.08742	8.30896	2.70366	0.721589	0	0	2.00476	3.63528	5.00167
ENSGALG00000002016	911.978	1138.23	911.341	913.249	586.008	712.193	1363.05	1293.05	449.454	569.464	549.631	623.22	813.51	798.741	704.165	596.135	250.192	340.661	201.323	226.706	454.636	465.104	308.272	257.586
ENSGALG00000002018	1553.27	505.702	1293.87	1400.94	1467.81	1022.17	573.626	921.145	1034.62	1436.04	706.832	1375.43	1008.93	1088.07	866.91	1024.15	1349.74	1775.4	1181.96	1235.76	1187.92	1408.34	1315.97	1312.94
ENSGALG00000002020	109.91	214.012	98.6112	99.7984	198.684	226.813	116.091	103.444	114.553	147.377	144.579	100.89	161.818	123.244	93.6051	131.768	207.724	171.232	196.272	198.89	106.571	167.397	162.134	178.393
ENSGALG00000002021	350.621	271.082	373.856	389.778	468.806	449.09	323.689	283.24	203.568	179.21	177.856	130.263	205.146	286.397	152.108	220.824	254.808	331.649	336.982	354.664	365.664	278.662	327.175	425.976
ENSGALG00000002022	183.486	226.694	213.477	321.991	498.944	615.42	109.262	140.388	199.19	324.229	239.818	191.563	143.248	139.677	237.204	224.459	320.357	276.674	357.908	376.917	326.556	286.681	331.538	309.27
ENSGALG00000002023	168.044	85.6047	131.12	116.745	114.969	102.822	157.064	119.864	131.334	121.439	60.8151	205.611	106.994	169.608	55.3121	130.859	121.865	79.3073	138.545	116.83	128.08	96.2285	129.416	127.543
ENSGALG00000002024	100.826	225.109	139.79	146.873	69.2047	87.7011	176.185	167.481	129.145	108.469	262.767	61.3003	68.9715	71.0123	176.573	154.486	168.026	271.267	129.886	156.469	238.562	207.493	181.037	154.218
ENSGALG00000002026	99.0095	28.5349	126.786	148.756	89.2964	66.5319	39.6075	54.185	70.7745	78.994	107.861	393.344	82.2352	78.0548	82.9681	84.513	85.8593	124.368	105.352	126.566	121.236	141.336	135.233	126.709
ENSGALG00000002028	10.9001	63.4109	17.3382	13.1809	50.2292	46.8747	35.5102	13.9567	10.9445	1.17901	4.58982	12.7709	7.074	12.9113	17.0191	9.08742	27.6965	26.1354	27.4204	15.2992	3.91085	6.01428	13.087	15.8386
ENSGALG00000002029	553.182	282.179	511.478	572.428	555.87	452.114	344.176	421.986	335.632	294.754	289.159	355.031	297.108	295.787	318.044	287.163	402.523	337.957	269.153	321.283	433.127	357.85	330.811	335.112
ENSGALG00000002030	1197.2	1142.98	917.843	1031.88	839.386	920.861	1424.51	1477.77	906.205	832.384	756.173	864.59	999.202	376.189	1150.92	1236.8	553.931	627.249	414.192	488.879	1589.76	1377.27	559.834	629.377
ENSGALG00000002033	210.736	174.38	156.044	197.714	133.945	154.233	72.3862	78.8146	135.712	391.433	156.054	132.817	252.895	105.051	162.745	138.129	164.333	179.343	121.227	156.469	245.406	163.388	141.776	165.889
ENSGALG00000002038	40.8755	38.0465	24.9237	20.7129	130.596	111.895	27.3155	37.7653	57.6411	50.6976	30.9813	39.5898	358.121	119.136	31.9108	49.0721	109.863	100.937	127	105.704	132.969	82.1952	109.058	110.037
ENSGALG00000002040	205.286	234.62	210.226	146.873	204.265	278.224	323.689	197.857	134.982	8.2531	78.0269	80.4567	237.863	41.0815	128.707	113.593	303.739	260.452	272.76	229.488	214.119	225.536	289.369	244.248
ENSGALG00000002041	171.677	174.38	135.455	120.511	169.663	243.446	99.7017	151.061	175.842	185.105	152.612	155.805	150.322	379.71	153.172	178.113	1862.13	1326.6	1965.61	1402.66	338.288	500.188	1140.02	943.649
ENSGALG00000002042	37.2421	98.2869	67.1857	88.5004	99.3422	87.7011	125.651	84.5615	114.553	135.587	177.856	112.384	148.554	72.7729	122.325	99.0529	137.559	108.146	119.784	105.704	109.504	133.317	92.3362	121.707
ENSGALG00000002043	729.401	770.443	794.308	822.866	699.86	579.13	1122.67	1151.02	728.904	554.137	968.452	892.686	782.561	784.069	661.618	770.613	610.247	739	590.981	632.136	632.58	888.109	674.708	668.557
ENSGALG00000002044	84.476	99.8722	108.364	111.096	139.526	93.7494	72.3862	114.938	194.812	341.914	211.132	176.238	224.599	360.93	207.42	208.102	69.2414	100.937	90.9202	158.555	108.526	79.188	111.967	124.208
ENSGALG00000002045	313.379	499.361	495.223	468.864	358.302	421.873	476.656	482.739	528.985	387.896	649.46	478.909	565.92	254.118	398.885	412.569	480.073	527.213	433.675	432.55	745.017	715.699	394.792	490.998
ENSGALG00000002046	0	4.75582	8.66912	1.88299	4.46482	9.07253	4.09733	1.64197	2.91854	0	0	1.27709	11.4952	4.69502	1.06369	0	3.69287	2.70366	1.44318	0.695419	0	2.00476	7.27057	3.33445
ENSGALG00000002048	0.908344	3.17055	6.50184	0	5.58102	3.02418	15.0235	7.38887	15.3223	0	1.14746	0	3.537	18.1932	5.31847	9.08742	9.23218	2.70366	1.44318	0.695419	4.88856	6.01428	4.36234	9.16974
ENSGALG00000002050	346.988	277.423	264.408	278.682	383.974	373.486	319.592	405.567	392.543	536.452	409.641	407.392	384.649	592.747	386.121	373.493	258.501	337.957	259.772	311.548	286.47	300.714	247.199	282.595
ENSGALG00000002051	0	0	0	0	0	0	4.09733	0	0	0	1.14746	11.4938	3.537	4.69502	0	0.908742	0	0	0	0	0	1.00238	0	0.833612
ENSGALG00000002053	917.428	445.462	671.857	845.462	1090.53	914.813	536.75	875.991	722.337	854.786	660.934	699.845	644.618	784.069	691.401	818.777	516.079	540.732	549.851	523.65	502.544	676.607	552.563	466.823
ENSGALG00000002054	132.618	99.8722	127.87	90.3834	5.58102	12.0967	25.9498	32.8394	488.125	631.952	611.594	736.881	60.129	267.03	290.388	258.992	34.1591	21.6293	23.8124	34.7709	3.91085	13.0309	22.5388	31.6773
ENSGALG00000002055	218.003	85.6047	135.455	184.533	245.565	182.963	47.8022	80.4565	116.012	139.124	80.3219	146.865	23.8747	88.0317	65.949	71.7906	205.878	196.466	263.38	242.701	59.6405	81.1928	140.322	173.391
ENSGALG00000002056	141.702	259.985	162.546	146.873	113.853	142.136	277.253	270.104	124.038	156.809	243.26	140.48	152.975	73.9466	138.28	162.665	80.32	103.64	121.948	82.7548	136.88	109.259	101.061	100.033
ENSGALG00000002057	123.535	177.551	110.531	111.096	110.504	114.919	143.407	155.987	140.09	58.9507	157.201	105.998	160.049	93.9005	98.9235	143.581	110.786	111.751	106.074	91.7953	126.125	150.357	106.877	109.203
ENSGALG00000002060	438.73	565.942	435.623	444.385	603.867	585.178	518.995	576.332	472.073	443.31	629.953	591.293	863.912	554.013	591.414	491.63	407.139	425.376	356.465	372.744	648.223	707.68	441.323	490.998
ENSGALG00000002062	631.299	538.993	546.155	555.481	548.057	565.521	684.254	770.905	567.655	896.051	450.95	522.33	478.379	479.479	549.93	624.306	375.75	553.349	479.135	455.499	454.636	484.15	438.415	514.339
ENSGALG00000002064	759.376	336.078	566.744	482.045	488.898	529.231	434.317	756.948	445.806	634.31	441.77	494.234	488.106	348.606	413.777	419.839	367.441	427.178	305.954	390.13	723.507	697.657	325.721	493.499
ENSGALG00000002066	857.477	1188.95	944.934	911.366	918.637	955.64	1416.31	1441.65	803.327	775.792	579.465	573.413	687.062	549.905	759.477	740.625	987.843	1116.61	1018.16	1021.57	1094.06	1119.66	1023.7	1092.03
ENSGALG00000002067	72.6676	88.7753	99.6949	79.0855	103.807	113.407	92.8728	96.8762	94.1228	152.093	185.888	132.817	125.563	214.211	221.248	111.775	83.0896	81.1098	72.8805	86.2319	152.523	98.2333	84.3386	96.699
ENSGALG00000002069	154.419	45.9729	169.048	139.341	152.92	113.407	73.752	128.895	62.7485	63.6668	66.5524	105.998	109.647	116.202	92.5414	69.9732	130.174	141.491	199.158	237.138	80.1724	75.1785	194.851	235.912
ENSGALG00000002070	1217.18	594.477	890.752	905.717	1053.7	790.822	824.929	1152.66	725.256	1082.34	681.588	814.783	753.381	763.528	560.567	699.732	557.624	496.572	491.402	514.61	551.43	677.609	578.01	516.006
ENSGALG00000002074	0.908344	1.58527	0	0	1.1162	0	6.82889	0.820985	0	0	0	0	0	5.86878	0	0.908742	0	0	2.16477	0	0	1.00238	0	0.833612
ENSGALG00000002075	2.72503	3.17055	5.4182	13.1809	4.46482	0	0	0	0	0	0	5.10836	0.88425	0	2.12739	0.908742	0.923218	0	2.88635	0	2.93314	0	0.727057	0
ENSGALG00000002076	309.745	569.113	477.885	372.832	174.128	213.204	591.382	365.338	345.846	273.531	398.167	323.104	158.281	259.4	354.21	350.775	238.19	207.281	235.959	232.27	193.587	216.514	242.11	260.087
ENSGALG00000002078	317.012	290.105	321.841	410.491	450.947	468.747	248.571	261.894	241.509	191	263.915	380.573	280.307	155.523	174.446	198.106	445.914	373.105	336.26	266.345	456.592	397.945	275.554	249.25
ENSGALG00000002080	513.215	943.237	796.475	721.184	943.193	1099.29	1268.81	959.732	975.52	797.014	1255.32	750.929	1391.81	819.869	1058.38	915.103	1546.39	1561.81	1196.39	1248.28	1685.58	2041.85	1462.84	1414.64
ENSGALG00000002081	31.7921	34.876	14.0873	22.5959	121.666	111.895	16.3893	27.0925	78.0708	199.253	47.0457	83.0108	141.48	68.0779	86.1592	68.1557	8.30896	32.4439	25.9772	25.0351	14.6657	31.0738	22.5388	17.5059
ENSGALG00000002082	12.7168	99.8722	3.25092	5.64896	2.23241	7.56044	5.46311	7.38887	6.5667	27.1173	3.44237	14.048	20.3377	21.1276	9.57324	3.63497	1.84644	6.30854	2.88635	9.04044	0.977712	7.01666	4.36234	5.83529
ENSGALG00000002083	0	0	0	0	0	0	1.36578	0	0	0	0	0	0	0	0	0	0	0	0	0	0	0	0	0.833612
ENSGALG00000002084	196.202	82.4342	180.968	163.82	152.92	149.697	105.165	110.833	208.675	218.118	175.561	236.262	143.248	257.053	117.006	161.756	245.576	274.872	226.579	289.294	178.921	177.421	236.293	246.749
ENSGALG00000002085	539.557	299.617	527.733	465.098	419.693	370.462	465.73	586.183	299.15	466.89	301.781	361.416	215.757	225.948	224.439	265.353	162.486	248.737	212.869	269.822	197.498	367.874	273.373	283.428
ENSGALG00000002086	6.35841	1.58527	1.08364	3.76598	2.23241	4.53626	5.46311	2.46296	2.91854	4.71606	8.03219	16.6022	0.88425	6.45566	0	1.81748	24.9269	34.2463	63.4998	39.6389	4.88856	2.00476	26.174	30.8437
ENSGALG00000002087	580.432	681.667	770.468	719.301	500.06	657.758	798.98	783.22	527.525	350.167	472.751	518.498	358.121	203.06	511.637	555.242	423.757	360.488	396.152	426.292	600.315	755.795	341.717	450.151
ENSGALG00000002088	0	0	0	0	0	0	1.36578	0	0	0	0	0	2.65275	5.86878	0	0.908742	3.69287	3.60488	0.721589	0	0	1.00238	0	1.66722
ENSGALG00000002089	236.17	196.574	227.564	222.193	161.85	202.62	128.383	170.765	99.9598	56.5927	138.842	65.1316	112.3	69.8385	114.879	124.498	150.485	142.393	108.238	130.043	244.428	218.519	141.049	147.549
ENSGALG00000002090	341.538	364.613	307.754	359.651	256.727	243.446	580.455	564.017	512.203	331.303	475.046	406.115	336.015	298.134	392.503	481.633	217.879	259.551	192.664	239.919	339.266	346.824	224.66	239.247
ENSGALG00000002091	15.4419	11.0969	8.66912	11.2979	30.1375	30.2418	30.0471	24.6296	6.5667	2.35803	10.3271	28.096	33.6015	12.9113	25.5287	19.9923	4.61609	2.70366	15.8749	7.64961	4.88856	5.0119	13.8141	16.6722
ENSGALG00000002093	9.08344	3.17055	0	0	34.6023	13.6088	0	0	0	3.53704	2.29491	7.66254	8.8425	4.69502	1.06369	0	0.923218	0	1.44318	0	0	1.00238	0.727057	1.66722
ENSGALG00000002094	188.027	185.477	257.906	212.778	147.339	173.89	217.159	248.758	334.172	512.871	400.462	528.715	423.556	424.9	398.885	355.318	142.176	162.22	221.528	198.89	151.545	137.326	191.943	200.067
ENSGALG00000002095	1958.39	2574.48	2860.81	2903.57	966.633	1245.96	2529.42	2669.84	436.321	443.31	526.682	338.429	548.235	332.173	483.981	465.276	479.15	640.767	546.964	514.61	582.717	550.307	543.838	507.67
ENSGALG00000002097	6.35841	6.34109	9.75276	15.0639	60.2751	28.7297	6.82889	4.10493	0	0	0	0	8.8425	14.672	0	0	0	0	0	0	0	1.00238	0	0
ENSGALG00000002098	0	0	0	0	1.1162	0	19.1209	0	2.1889	166.241	5.73728	43.4211	15.0322	8.80317	4.25478	1.81748	1.84644	0	0	0	0	2.00476	0	0
ENSGALG00000002099	32.7004	58.6551	22.7564	24.4788	80.3667	75.6044	23.2182	39.4073	107.256	155.63	168.676	52.3607	70.74	144.372	112.752	119.045	107.093	242.428	105.352	57.7197	177.944	95.2261	127.235	110.037
ENSGALG00000002102	56.3174	79.2636	52.0147	60.2556	152.92	178.426	47.8022	58.2899	104.338	68.3829	43.6033	76.6254	230.789	100.943	69.1401	101.779	204.954	249.638	139.988	168.987	263.982	269.64	143.957	160.887
ENSGALG00000002103	75.3926	74.5078	9.75276	35.7768	14.5107	27.2176	4.09733	15.5987	15.3223	56.5927	10.3271	26.8189	209.567	76.881	29.7834	30.8972	25.8501	20.7281	68.5509	38.9434	0	5.0119	21.0846	17.5059
ENSGALG00000002105	55.409	85.6047	57.4329	64.0216	243.333	157.257	105.165	64.8578	42.3188	28.2964	32.1287	31.9272	130.869	124.418	53.1847	39.0759	22.1572	28.839	37.5226	22.2534	42.0416	27.0643	31.2634	20.8403
ENSGALG00000002106	166.227	250.473	239.484	216.544	264.541	270.664	297.739	287.345	184.597	101.395	248.998	168.576	242.284	134.982	224.439	187.201	197.569	227.107	220.806	193.326	254.205	214.509	197.759	193.398
ENSGALG00000002107	480.514	589.722	538.569	572.428	248.914	409.776	505.338	468.783	525.336	610.73	907.637	572.136	450.083	169.021	554.184	545.245	324.05	355.982	354.3	356.75	643.335	570.354	259.559	344.282
ENSGALG00000002108	5.45007	93.5311	6.50184	7.53195	250.03	166.33	40.9733	16.4197	156.871	139.124	127.368	150.697	144.133	178.411	74.4586	65.4294	4.61609	0.90122	3.60794	1.39084	3.91085	5.0119	4.36234	4.16806
ENSGALG00000002109	0	0	0	0	1.1162	0	0	0	1.45927	1.17901	0	0	0.88425	2.93439	1.06369	1.81748	0	0	0	0	0	4.00952	0	0
ENSGALG00000002110	72.6676	39.6318	106.197	90.3834	43.532	63.5077	42.3391	43.5122	67.1263	42.4445	34.4237	61.3003	35.37	65.1435	79.777	59.0682	48.0073	51.3695	74.3236	64.6739	31.2868	31.0738	58.1645	59.1865
ENSGALG00000002111	38.1505	31.7055	11.92	48.9577	37.951	43.8505	28.6813	32.0184	54.7225	17.6852	47.0457	20.4334	9.72675	22.8882	5.31847	28.171	261.271	290.193	279.255	239.224	120.259	98.2333	271.192	185.896
ENSGALG00000002112	661.275	160.113	380.358	476.396	224.357	181.451	60.0942	119.043	129.875	130.871	51.6355	54.9149	221.947	196.017	103.178	119.954	572.395	1183.3	496.453	735.753	621.825	602.43	977.164	438.48
ENSGALG00000002113	97.1929	147.43	86.6912	86.6174	213.195	261.591	183.014	119.043	1562.15	1418.35	1674.14	1508.24	344.857	1628.59	1685.95	1720.25	1127.25	910.232	868.071	915.866	879.941	1004.38	1024.42	896.133
ENSGALG00000002114	73.5759	12.6822	44.4292	54.6066	26.7889	28.7297	21.8524	27.0925	137.901	681.471	143.432	266.912	44.2125	134.982	72.3312	67.2469	40.6216	72.9988	75.0452	84.1457	26.3982	36.0857	49.4398	52.5176
ENSGALG00000002116	6.35841	9.51164	13.0037	1.88299	7.81343	10.5846	8.19466	11.4938	13.863	11.7901	21.8016	0	38.0227	6.45566	2.12739	18.1748	8.30896	20.7281	10.8238	10.4313	41.0639	25.0595	14.5411	12.5042
ENSGALG00000002117	577.707	930.555	733.624	651.514	532.43	527.719	1033.89	797.998	775.601	633.131	636.838	533.824	503.138	340.976	778.624	760.617	732.112	666.001	687.674	534.777	685.376	674.602	628.177	622.709
ENSGALG00000002118	19.9836	55.4846	14.0873	18.8299	24.5565	51.411	13.6578	13.9567	11.6741	16.5062	18.3593	8.93963	22.9905	15.2588	22.3376	11.8136	133.867	143.294	159.471	72.3235	229.762	109.259	84.3386	80.8604
ENSGALG00000002119	180.761	331.322	239.484	207.129	269.005	249.494	391.978	298.018	240.05	96.6792	279.979	205.611	244.053	173.129	235.076	303.52	228.958	209.984	208.539	211.407	306.024	259.616	261.013	233.411
ENSGALG00000002121	14.5335	12.6822	7.58548	13.1809	31.2537	24.1934	21.8524	5.7469	2.1889	1.17901	4.58982	5.10836	61.8975	17.0195	0	6.3612	4.61609	0.90122	2.16477	6.95419	0	2.00476	0.727057	4.16806
ENSGALG00000002123	5.45007	11.0969	8.66912	18.8299	7.81343	4.53626	8.19466	9.85182	7.29634	12.9692	4.58982	2.55418	7.95825	11.1507	7.44586	11.8136	29.543	25.2341	11.5454	15.2992	5.86627	16.0381	14.5411	7.50251
ENSGALG00000002124	198.927	166.454	149.542	129.926	93.7612	87.7011	140.675	68.1418	165.627	71.9199	169.823	48.5294	67.203	170.782	185.083	160.847	88.6289	93.7268	145.039	100.836	84.0833	60.1428	112.694	110.87
ENSGALG00000002125	1.81669	22.1938	2.16728	0	5.58102	7.56044	5.46311	0.820985	18.9705	36.5495	43.6033	104.721	14.148	13.4982	24.465	24.536	4.61609	2.70366	3.60794	4.17251	1.95542	1.00238	2.18117	2.50084
ENSGALG00000002127	74.4842	15.8527	44.4292	71.5535	43.532	36.2901	17.7551	22.1666	43.0484	88.4261	68.8473	104.721	73.3927	55.1665	37.2293	67.2469	64.6253	51.3695	33.1931	77.8869	46.9302	65.1547	70.5245	70.0234
ENSGALG00000002128	0	0	0	0	3.34861	3.02418	0	0	2.1889	5.89507	2.29491	2.55418	1.7685	0	0	0.908742	2.76965	1.80244	0	0	0.977712	4.00952	1.45411	3.33445
ENSGALG00000002129	182.577	221.938	228.648	139.341	138.409	161.793	337.347	257.789	188.246	87.2471	135.4	151.974	186.577	234.751	222.312	206.285	139.406	102.739	148.647	141.17	132.969	119.283	122.145	114.205
ENSGALG00000002130	407.847	326.566	397.696	536.652	627.307	402.215	247.206	320.184	385.976	405.581	327.025	489.125	242.284	285.81	290.388	408.934	402.523	567.768	401.203	447.154	361.754	497.181	470.406	436.813
ENSGALG00000002131	206.194	87.19	184.219	161.937	116.085	111.895	87.4097	151.061	223.268	431.519	269.652	461.029	185.692	327.478	177.637	180.84	146.792	138.788	185.448	170.378	129.058	96.2285	135.96	139.213
ENSGALG00000002132	0.908344	3.17055	2.16728	1.88299	6.69723	10.5846	8.19466	2.46296	108.715	51.8766	99.8286	24.2647	7.95825	43.429	124.452	92.6917	8.30896	3.60488	4.32953	2.08626	11.7325	7.01666	2.18117	1.66722
ENSGALG00000002134	78.1176	88.7753	108.364	148.756	87.064	107.358	102.433	78.8146	108.715	115.543	65.4049	54.9149	79.5825	92.1399	124.452	98.1442	120.942	100.035	72.8805	98.7494	164.256	153.364	98.1526	108.37
ENSGALG00000002136	89.9261	41.2171	71.5202	69.6705	99.3422	117.943	35.5102	41.0493	153.223	267.636	109.008	240.093	330.709	206.581	104.242	102.688	96.0147	104.541	106.795	115.439	95.8158	126.3	97.4256	97.5327
ENSGALG00000002137	688.525	567.528	690.279	738.131	670.839	698.585	703.375	795.535	680.748	673.217	615.036	623.22	572.994	746.509	696.719	676.104	677.642	768.74	737.464	767.047	699.064	872.071	781.586	871.959
ENSGALG00000002138	80.8427	41.2171	40.0947	71.5535	94.8774	63.5077	8.19466	30.3764	45.2373	22.4013	49.3406	108.553	123.795	99.1824	103.178	71.7906	119.095	228.91	160.193	131.434	80.1724	55.1309	149.047	152.551
ENSGALG00000002139	1682.25	2488.88	1850.86	1794.49	2024.8	1997.47	2532.15	2297.94	2158.26	1233.25	2055.09	2057.39	2204.43	1690.21	2202.91	2116.46	2048.62	2151.21	2251.36	2133.54	2381.71	2437.79	2178.26	2161.56
ENSGALG00000002140	1883.91	1284.07	1448.83	1404.71	1444.37	1412.29	1923.01	2702.68	1295.83	1551.58	1150.9	1467.38	1007.16	1056.97	1019.02	1355.84	1115.25	1338.31	1136.5	1134.92	1166.41	1531.64	1285.44	1094.53
ENSGALG00000002141	477.789	700.691	533.151	438.736	527.965	635.077	770.298	554.165	527.525	321.871	407.347	284.791	280.307	317.501	466.962	468.911	708.108	543.435	525.317	472.885	437.037	503.195	511.121	530.178
ENSGALG00000002142	54.5007	34.876	42.262	30.1278	53.5778	58.9714	35.5102	27.0925	89.745	78.994	141.137	28.096	30.9487	63.9697	56.3758	55.4333	86.7825	60.3817	82.2611	89.709	29.3314	21.05	60.3457	71.6907
ENSGALG00000002143	291.579	375.71	385.776	284.331	228.822	201.108	353.736	300.481	404.947	238.161	405.052	342.26	292.687	281.115	334	310.79	260.347	242.428	313.169	273.3	233.673	284.676	266.83	240.08
ENSGALG00000002144	1383.41	1238.1	1733.82	1649.5	1563.8	1267.13	2116.95	2077.09	2099.16	2646.89	2652.92	2555.46	1933.85	2434.96	2299.71	2224.6	1459.61	1370.75	1331.33	1372.76	1399.11	1685	1632.24	1513.01
ENSGALG00000002145	147.152	326.566	250.321	225.959	264.541	199.596	413.83	233.981	260.479	267.636	374.07	172.407	240.516	303.416	291.452	289.889	299.123	230.712	399.039	284.426	255.183	195.464	283.552	260.087
ENSGALG00000002147	386.046	459.729	588.416	506.524	313.654	414.312	453.438	419.523	553.062	870.113	682.736	461.029	537.624	248.836	736.076	546.154	685.951	710.161	660.254	726.017	723.507	645.533	543.838	709.404
ENSGALG00000002150	148.06	72.9226	82.3566	126.16	63.6237	83.1648	96.9702	111.654	102.878	82.531	32.1287	85.565	90.1935	49.2978	77.6497	78.1518	22.1572	30.6415	27.4204	29.903	48.8856	39.0928	23.9929	17.5059
ENSGALG00000002151	67.2175	74.5078	46.5965	71.5535	82.5992	90.7253	69.6546	68.9627	43.778	205.149	48.1931	40.8669	75.1612	34.6258	43.6114	37.2584	72.011	67.5915	58.4487	68.8464	71.373	95.2261	62.5269	61.6873
ENSGALG00000002152	1.81669	3.17055	2.16728	0	1.1162	6.04835	6.82889	0.820985	34.2928	2.35803	18.3593	28.096	16.8007	35.2127	30.8471	33.6235	2.76965	0	0	0	0	2.00476	0	0.833612
ENSGALG00000002155	77.2093	38.0465	65.0184	80.9685	149.571	117.943	25.9498	20.5246	222.538	178.031	201.952	270.743	173.313	164.326	199.974	274.44	261.271	321.735	339.868	330.324	349.043	221.526	331.538	283.428
ENSGALG00000002157	1406.12	1008.23	1081.47	1011.16	772.414	913.301	790.785	1242.15	1589.14	5740.62	2940.93	2676.78	2754.44	1798.19	3265.54	2455.42	3195.26	2505.39	2337.23	2798.36	4802.52	2123.04	2702.47	2615.88
ENSGALG00000002158	408.755	491.435	562.409	463.215	575.962	526.207	547.677	579.615	443.617	337.198	510.617	449.536	421.787	478.893	389.312	452.554	556.7	527.213	630.668	470.798	392.063	541.285	542.384	565.189
ENSGALG00000002159	429.647	394.733	416.118	406.725	501.176	462.699	360.565	387.505	375.032	300.649	399.314	398.452	497.833	453.07	577.586	447.101	744.114	932.762	672.521	648.13	723.507	597.419	776.496	689.398
ENSGALG00000002160	10071.7	3137.26	7790.29	10541	9160.69	11024.6	1279.73	2274.13	2805.44	3735.12	2523.25	2822.37	6744.17	4068.83	2210.36	2679.88	8837.04	10675.8	5071.32	5821.35	15855.6	10307.5	6173.44	5656.06
ENSGALG00000002162	270.687	359.857	283.914	267.384	398.485	421.873	274.521	303.764	329.065	339.556	262.767	223.491	152.975	220.079	336.127	283.528	758.885	963.404	676.129	620.313	572.939	493.171	506.031	440.147
ENSGALG00000002164	58.134	115.725	89.9421	71.5535	59.1589	61.9956	75.1177	76.3516	134.253	35.3704	150.317	108.553	92.8462	101.53	115.943	119.045	107.093	86.5171	98.1361	90.4044	87.0164	70.1666	77.068	70.8571
ENSGALG00000002165	45.4172	34.876	52.0147	77.2025	68.0885	61.9956	77.8493	45.9752	32.8335	18.8642	13.7695	1.27709	26.5275	39.9077	14.8917	10.9049	14.7715	13.5183	11.5454	13.9084	3.91085	8.01904	42.8963	15.8386
ENSGALG00000002167	660.366	283.764	578.664	617.62	666.374	491.429	572.261	881.738	467.695	1823.94	515.207	812.229	1107.08	1125.63	501	432.561	128.327	133.38	131.329	148.82	235.629	245.583	107.604	150.05
ENSGALG00000002169	763.009	1128.71	723.871	1045.06	1854.02	1599.79	712.936	739.708	455.291	196.895	279.979	234.985	222.831	263.508	436.114	446.192	901.061	1027.39	1199.28	780.26	554.363	452.073	823.028	786.93
ENSGALG00000002170	0.908344	6.34109	2.16728	1.88299	1.1162	0	0	4.10493	0.729634	17.6852	6.88473	12.7709	0	2.93439	0	2.72623	474.534	247.835	530.368	439.505	34.2199	72.1714	356.985	289.264
ENSGALG00000002172	273.412	439.121	339.179	329.523	338.21	385.582	409.733	271.746	386.706	389.075	328.172	480.186	175.966	335.694	653.108	553.424	691.49	483.054	595.311	487.488	465.391	405.964	502.396	464.322
ENSGALG00000002175	179.852	272.667	307.754	199.597	59.1589	86.189	486.217	233.981	143.738	47.1606	227.196	58.7461	65.4345	63.3828	136.153	126.315	64.6253	48.6659	54.1191	60.5014	92.8827	118.281	49.4398	58.3529
ENSGALG00000002179	240.711	128.407	198.306	233.49	224.357	152.721	116.091	148.598	556.711	1005.7	551.926	781.579	391.723	615.635	338.255	367.132	362.825	310.02	360.073	443.677	108.526	197.469	284.279	240.08
ENSGALG00000002180	130.802	134.748	143.04	156.288	128.364	142.136	196.672	108.37	205.757	108.469	138.842	291.176	122.026	189.562	198.911	199.923	166.179	170.33	207.096	184.981	165.233	181.431	203.576	171.724
ENSGALG00000002182	3.63338	3.17055	6.50184	1.88299	4.46482	1.51209	9.56044	4.92591	13.1334	1.17901	6.88473	302.67	17.685	29.3439	9.57324	11.8136	11.0786	8.11098	41.8521	24.3397	1.95542	4.00952	8.72468	20.0067
ENSGALG00000002183	9.99179	3.17055	5.4182	5.64896	7.81343	6.04835	23.2182	6.56788	5.10744	0	10.3271	6.38545	0	2.34751	3.19108	0.908742	13.8483	8.11098	33.1931	17.3855	2.93314	11.0262	11.6329	22.5075
ENSGALG00000002184	0	0	0	0	0	4.53626	1.36578	0.820985	0.729634	0	5.73728	1.27709	19.4535	6.45566	1.06369	0	0	0.90122	0	0.695419	13.688	5.0119	0	1.66722
ENSGALG00000002186	2.72503	55.4846	0	1.88299	4.46482	1.51209	1.36578	1.64197	10.2149	0	10.3271	31.9272	13.2637	11.7376	1.06369	7.26994	0	0	0	0	1.95542	2.00476	0	1.66722
ENSGALG00000002187	342.446	416.927	356.518	329.523	364.999	411.288	202.135	265.999	185.327	150.914	175.561	334.598	180.387	150.241	224.439	167.209	353.593	376.71	658.089	569.548	282.559	281.669	242.837	402.635
ENSGALG00000002189	514.123	469.241	502.809	521.588	535.778	597.275	467.096	571.406	728.175	643.742	776.827	1111.07	799.362	704.254	620.134	709.728	658.254	877.788	720.867	718.367	528.942	857.035	689.977	715.24
ENSGALG00000002191	1.81669	4.75582	0	1.88299	5.58102	0	0	0	0	2.35803	0	0	77.814	0.586878	0	0	1.84644	0	5.05112	2.08626	119.281	59.1404	2.18117	4.16806
ENSGALG00000002192	2318.1	3557.35	2856.47	2679.49	1615.15	1720.76	3400.79	2714.18	4185.91	2721.17	4712.6	3939.82	1174.28	3036.51	4248.39	4672.75	4959.53	4445.72	4188.1	4367.92	3539.32	4290.19	5270.43	5180.9
ENSGALG00000002193	19.0752	19.0233	4.33456	7.53195	51.3454	45.3626	8.19466	13.9567	36.4817	10.6111	9.17964	8.93963	50.4022	8.80317	21.2739	20.9011	8.30896	6.30854	7.93747	6.95419	1.95542	4.00952	3.63528	10.837
ENSGALG00000002194	307.929	313.884	270.91	271.15	269.005	266.127	254.035	416.239	280.909	439.772	243.26	206.889	335.131	235.338	236.14	194.471	286.198	291.094	226.579	231.574	363.709	312.743	213.755	195.065
ENSGALG00000002197	3402.66	5570.65	3689.79	3920.38	2853.02	2927.4	4360.93	4498.18	3928.35	4150.13	4856.03	4339.55	4354.05	2119.8	4001.62	4680.93	3113.09	3600.37	3537.23	3317.15	5754.81	4703.17	3851.22	4089.7
ENSGALG00000002198	289.762	133.163	235.15	210.895	466.574	226.813	140.675	177.333	181.679	462.174	224.901	284.791	430.63	523.495	187.21	212.646	335.128	339.76	348.527	481.23	284.514	331.788	464.589	442.648
ENSGALG00000002199	124.443	57.0698	144.124	158.171	68.0885	42.3385	68.2889	72.2467	41.5891	37.7285	35.5711	25.5418	48.6337	39.9077	25.5287	26.3535	37.8519	33.3451	57.0055	48.6793	23.4651	30.0714	40.7152	55.852
ENSGALG00000002200	0	1.58527	0	0	0	3.02418	10.9262	0	0	0	3.44237	1.27709	0	2.93439	1.06369	0	0	0	0	0.695419	0	1.00238	0.727057	3.33445
ENSGALG00000002201	229.811	324.981	221.063	363.417	918.637	704.633	136.578	209.351	15.3223	53.0557	41.3084	86.8421	208.683	55.1665	86.1592	54.5245	67.3949	31.5427	66.3862	27.1213	10.7548	13.0309	36.3528	20.0067
ENSGALG00000002203	0	6.34109	4.33456	0	3.34861	3.02418	1.36578	1.64197	1.45927	0	3.44237	0	0.88425	0.586878	5.31847	1.81748	5.53931	3.60488	3.60794	8.34502	0.977712	3.00714	2.18117	0.833612
ENSGALG00000002204	48.1423	9.51164	36.8438	99.7984	89.2964	52.9231	34.1444	32.8394	32.8335	34.1914	20.6542	70.2399	98.1517	35.7996	11.7006	26.3535	39.6984	20.7281	8.65906	41.0297	0	7.01666	30.5364	25.0084
ENSGALG00000002205	829.318	458.144	732.541	702.354	1028.02	808.967	764.835	898.979	932.472	1042.25	1121.06	1210.68	617.206	934.31	656.299	1057.78	829.973	816.505	724.475	738.535	932.738	961.283	955.352	934.48
ENSGALG00000002206	35.4254	7.92636	35.7601	26.3618	36.8348	40.8264	17.7551	9.85182	92.6635	472.785	96.3862	84.2879	50.4022	86.858	79.777	49.0721	292.66	385.722	112.568	168.291	120.259	84.1999	118.51	91.6974
ENSGALG00000002207	7.26676	20.6085	9.75276	11.2979	29.0213	27.2176	5.46311	13.9567	2.1889	0	0	2.55418	17.685	2.93439	0	7.26994	0.923218	0.90122	0.721589	0.695419	11.7325	6.01428	0	1.66722
ENSGALG00000002208	0	0	0	0	0	0	0	0	0	0	0	0	0	0	0	1.81748	0	0.90122	0	0	0	0	0.727057	0
ENSGALG00000002210	3492.58	1230.17	2159.69	2687.02	1848.44	1843.24	725.228	1477.77	1560.69	4869.33	1529.56	2287.27	1724.29	1502.41	939.242	1057.78	2259.11	3014.58	2450.51	2782.37	1775.53	1576.74	1794.38	2004.84
ENSGALG00000002212	281.587	93.5311	154.961	205.246	142.874	123.991	96.9702	129.716	286.746	536.452	278.832	208.166	192.766	436.05	239.331	209.919	164.333	160.417	119.062	182.2	143.724	149.355	166.496	175.059
ENSGALG00000002213	3.63338	0	0	3.76598	3.34861	6.04835	1.36578	0	16.7816	14.1482	9.17964	28.096	9.72675	22.8882	7.44586	5.45245	4.61609	0.90122	3.60794	4.86793	0	2.00476	1.45411	14.1714
ENSGALG00000002215	29.9754	20.6085	9.75276	50.8407	195.336	251.007	6.82889	8.20985	5.10744	9.43212	9.17964	31.9272	22.9905	13.4982	18.0828	9.08742	4.61609	18.0244	5.05112	14.6038	1.95542	2.00476	5.0894	5.00167
ENSGALG00000002216	111.726	240.961	96.444	124.277	233.287	249.494	152.967	103.444	183.138	143.84	143.432	116.215	101.689	128.526	225.503	202.65	264.04	221.7	230.908	242.701	113.415	147.35	270.465	288.43
ENSGALG00000002219	199.836	218.768	179.884	199.597	347.14	329.635	191.209	212.635	280.179	200.433	193.92	117.492	340.436	419.031	334	353.501	272.349	305.513	230.908	227.402	260.071	315.75	226.842	194.232
ENSGALG00000002221	287.945	221.938	253.572	273.033	265.657	223.789	366.028	323.468	293.313	246.414	243.26	440.596	400.565	284.636	245.713	347.14	264.04	286.588	244.619	234.356	226.829	312.743	265.376	245.916
ENSGALG00000002222	606.774	477.167	585.166	536.652	657.445	588.202	553.14	710.152	448.725	752.211	480.784	673.026	672.914	478.306	327.618	404.39	301.892	414.561	340.59	413.774	486.901	754.792	404.243	507.67
ENSGALG00000002223	0	0	0	0	0	0	0	0	1.45927	0	0	1.27709	2.65275	2.93439	1.06369	0.908742	0	0	0	0	0	0	0	0
ENSGALG00000002224	3.63338	4.75582	1.08364	3.76598	8.92964	7.56044	0	0.820985	7.29634	9.43212	4.58982	70.2399	22.9905	19.9539	2.12739	5.45245	17.5411	20.7281	13.7102	16.69	33.2422	17.0405	15.2682	19.1731
ENSGALG00000002225	253.428	293.275	235.15	250.437	714.371	545.864	274.521	238.907	383.787	293.575	317.845	187.732	589.795	553.426	427.605	387.124	480.997	500.177	401.203	421.424	480.057	452.073	486.401	465.156
ENSGALG00000002227	321.554	442.291	472.467	261.735	353.837	453.626	516.264	284.061	433.402	143.84	231.786	277.128	122.911	551.079	362.72	382.581	556.7	337.056	743.236	755.225	208.253	183.436	572.921	619.374
ENSGALG00000002228	2316.28	860.803	2410.02	2363.15	298.027	539.815	1078.96	1344.77	122.578	123.797	110.156	166.022	59.2447	160.218	85.0955	113.593	61.8556	27.9378	42.5737	93.8815	50.841	58.138	93.7903	75.8587
ENSGALG00000002229	553.182	605.574	555.907	625.152	577.078	669.855	992.92	843.973	551.603	567.106	539.304	632.159	513.749	495.912	764.796	658.838	787.505	705.655	583.044	447.85	854.521	857.035	710.334	656.053
ENSGALG00000002232	1035.51	781.54	776.97	866.174	1384.09	1067.53	669.231	670.745	826.675	752.211	837.642	897.794	874.523	1033.49	810.535	869.666	1448.53	2032.25	1793.87	1487.5	661.911	859.04	2080.84	2287.43
ENSGALG00000002234	229.811	109.384	119.2	167.586	721.068	381.046	86.044	87.8454	675.641	2125.76	837.642	665.364	2200.9	2279.43	987.108	1140.47	615.786	757.024	557.788	595.974	694.176	848.014	790.31	565.189
ENSGALG00000002235	1076.39	489.849	894.003	868.057	731.114	583.666	868.634	1162.51	752.252	1910	616.183	1014.01	695.904	849.213	615.879	624.306	509.616	578.583	426.459	481.23	715.685	868.061	489.309	579.361
ENSGALG00000002237	218.003	85.6047	170.131	197.714	164.082	143.648	142.041	224.129	152.493	116.722	146.874	228.599	118.489	105.638	109.56	125.406	186.49	207.281	136.38	162.033	161.323	203.483	154.136	167.556
ENSGALG00000002239	93.5595	125.237	148.459	122.394	168.547	114.919	177.551	169.123	249.535	259.383	209.984	195.395	249.358	346.845	408.458	328.056	120.018	98.2329	119.784	128.652	224.874	132.314	124.327	125.042
ENSGALG00000002240	29.9754	22.1938	15.171	15.0639	39.0672	12.0967	20.4867	16.4197	50.3447	18.8642	40.1609	24.2647	33.6015	56.9272	31.9108	56.342	13.8483	5.40732	51.2328	29.903	9.77712	9.02142	16.7223	20.8403
ENSGALG00000002242	33.6087	26.9496	46.5965	18.8299	24.5565	30.2418	36.876	28.7345	24.8075	76.636	24.0966	26.8189	9.72675	8.80317	39.3567	30.8972	32.3126	21.6293	12.267	24.3397	3.91085	15.0357	45.0775	35.0117
ENSGALG00000002244	3.63338	0	1.08364	1.88299	1.1162	0	0	0.820985	0.729634	14.1482	0	6.38545	0.88425	0	1.06369	0	1.84644	0	0.721589	7.64961	1.95542	1.00238	1.45411	1.66722
ENSGALG00000002246	61.7674	36.4613	74.7712	39.5427	81.483	72.5802	61.46	36.1233	92.6635	16.5062	78.0269	99.613	78.6982	93.3136	35.1019	59.0682	90.4754	119.862	106.795	87.6228	113.415	99.2356	61.7998	84.1949
ENSGALG00000002247	98.1012	34.876	65.0184	52.7237	84.8316	72.5802	49.168	59.9319	83.1783	91.9631	66.5524	127.709	142.364	126.766	60.6305	51.7983	51.7002	77.5049	59.8919	75.1052	67.4622	61.1452	87.9738	75.0251
ENSGALG00000002248	755.743	637.28	643.682	909.483	987.841	949.591	648.744	578.795	569.844	405.581	484.226	390.789	516.402	537.58	515.892	556.15	917.679	851.652	905.594	657.866	1007.04	1083.57	717.605	713.572
ENSGALG00000002249	238.895	158.527	182.052	158.171	250.03	198.084	203.501	174.049	356.791	258.204	292.601	306.502	189.229	424.313	220.185	335.326	204.954	201.873	218.641	213.494	180.877	183.436	231.931	229.243
ENSGALG00000002250	33.6087	42.8024	24.9237	22.5959	15.6269	16.633	21.8524	31.1974	23.3483	44.8026	48.1931	12.7709	15.0322	14.672	55.3121	25.4448	17.5411	14.4195	33.1931	27.1213	19.5542	26.0619	26.9011	35.0117
ENSGALG00000002252	0	0	1.08364	0	0	0	1.36578	0	2.1889	0	12.622	7.66254	0	2.93439	0	0	0	3.60488	0.721589	0.695419	0	2.00476	4.36234	0.833612
ENSGALG00000002253	18.1669	15.8527	24.9237	15.0639	34.6023	65.0198	20.4867	45.1542	32.1039	25.9383	29.8338	24.2647	61.0132	56.3403	38.293	59.977	33.2358	27.9378	33.9147	15.9946	52.7965	50.119	52.3481	42.5142
ENSGALG00000002258	297.937	101.457	545.071	504.641	31.2537	119.455	83.3124	254.505	15.3223	4.71606	3.44237	2.55418	3.537	5.86878	28.7197	13.6311	569.626	311.822	163.801	234.356	4.88856	59.1404	430.417	447.65
ENSGALG00000002260	179.852	77.6784	184.219	175.118	284.632	223.789	15.0235	41.8702	503.447	327.766	426.853	775.194	261.738	278.767	298.898	378.946	490.229	629.051	435.118	611.968	282.559	286.681	323.54	362.621
ENSGALG00000002262	740.301	1125.54	970.941	1099.66	683.117	793.846	950.581	1019.66	580.789	712.125	571.433	666.641	663.187	314.567	643.535	559.785	703.492	830.023	683.344	657.866	1039.31	1037.46	630.358	716.907
ENSGALG00000002263	4302.83	3081.77	4219.69	4372.3	443.133	1123.48	3940.27	5268.26	825.216	797.014	738.961	790.519	135.29	847.452	839.254	902.381	628.711	501.078	654.481	739.23	273.759	348.828	705.245	799.434
ENSGALG00000002266	1.81669	15.8527	3.25092	1.88299	1.1162	3.02418	9.56044	3.28394	9.48524	3.53704	6.88473	31.9272	8.8425	9.39005	20.2102	5.45245	0	0	0	0	0	3.00714	1.45411	2.50084
ENSGALG00000002267	44.5089	38.0465	61.7675	45.1917	44.6482	42.3385	43.7049	45.9752	94.1228	64.8458	100.976	149.42	31.833	103.291	122.325	99.0529	59.086	61.2829	49.068	70.2373	47.9079	51.1214	62.5269	61.6873
ENSGALG00000002268	339.721	383.636	288.248	359.651	339.326	350.804	290.911	250.4	237.861	216.939	215.722	116.215	284.728	166.087	148.917	172.661	254.808	299.205	228.022	193.326	416.505	376.895	197.759	167.556
ENSGALG00000002272	316.104	305.958	316.423	314.459	280.167	314.514	316.86	282.419	289.665	265.278	323.582	286.068	357.237	279.354	377.611	318.06	373.903	354.179	338.425	375.526	352.954	350.833	299.547	406.803
ENSGALG00000002273	30.8837	38.0465	37.9274	33.8938	55.8102	36.2901	69.6546	39.4073	66.3967	107.29	111.303	162.19	42.444	132.048	106.369	121.771	62.7788	45.061	38.2442	45.8976	45.9525	43.1023	56.7104	60.8537
ENSGALG00000002276	28.1587	30.1202	33.5928	32.0108	37.951	37.8022	42.3391	46.7962	66.3967	117.901	72.2897	42.144	54.8235	105.051	81.9044	76.3344	27.6965	23.4317	44.0169	36.8572	31.2868	17.0405	39.9881	40.847
ENSGALG00000002277	392.405	282.179	307.754	274.916	198.684	241.934	594.113	452.363	375.032	175.673	245.555	284.791	127.332	275.246	331.872	334.417	407.139	284.785	341.311	296.944	250.294	257.612	290.096	255.919
ENSGALG00000002278	297.937	156.942	269.826	241.022	308.073	266.127	273.155	293.913	369.924	242.877	382.103	351.2	383.764	529.364	278.688	429.835	220.649	216.293	202.766	179.418	248.339	245.583	245.018	190.064
ENSGALG00000002279	1187.21	602.404	1268.94	1227.71	380.626	440.018	712.936	841.51	1160.12	2811.95	1546.77	1496.75	538.508	813.413	1234.95	1347.66	406.216	426.277	340.59	395.693	446.815	402.957	330.084	406.803
ENSGALG00000002280	143.518	120.481	161.462	184.533	342.675	257.055	142.041	123.969	223.268	119.08	209.984	91.9505	83.1195	306.35	188.274	268.988	202.185	102.739	152.255	170.378	141.768	143.34	199.941	206.736
ENSGALG00000002282	1.81669	14.2675	8.66912	3.76598	1.1162	4.53626	6.82889	0	11.6741	1.17901	5.73728	20.4334	7.95825	15.2588	9.57324	8.17868	77.5503	85.6159	125.556	59.1106	24.4428	52.1238	62.5269	35.0117
ENSGALG00000002283	80.8427	183.892	68.2693	96.0324	284.632	279.736	50.5338	79.6356	91.9339	68.3829	114.746	122.601	77.814	90.9661	76.586	78.1518	81.2432	70.2951	120.505	84.8411	2.93314	33.0785	77.068	66.689
ENSGALG00000002284	359.704	393.148	313.172	378.481	392.904	378.022	387.881	397.357	450.184	725.094	615.036	326.935	298.876	341.563	514.828	471.637	416.371	477.646	316.777	322.674	500.589	443.052	363.528	293.432
ENSGALG00000002285	260.695	160.113	184.219	212.778	248.914	214.716	191.209	270.925	238.59	194.537	229.491	283.514	273.233	255.292	245.713	292.615	230.805	233.416	196.994	183.591	239.54	205.488	242.11	210.904
ENSGALG00000002286	3629.74	3075.43	3612.86	4534.23	2938.97	3012.08	3123.53	3241.25	4944.73	5169.98	5481.39	5283.32	2957.82	3360.46	8412.75	6426.63	3147.25	3159.68	2464.95	2845.65	5008.82	3360.98	2763.54	2900.97
ENSGALG00000002287	1.81669	0	0	0	0	1.51209	10.9262	0.820985	0	0	0	14.048	2.65275	4.69502	5.31847	0.908742	6.46253	2.70366	1.44318	1.39084	0	1.00238	0.727057	0.833612
ENSGALG00000002288	530.473	424.853	541.82	561.13	426.39	370.462	539.482	628.875	636.97	581.254	722.897	461.029	374.922	735.358	652.044	625.215	362.825	348.772	412.027	361.618	347.088	457.085	430.417	430.144
ENSGALG00000002289	0.908344	1.58527	0	0	0	1.51209	0	0	0.729634	0	1.14746	3.83127	0	1.76063	0	0.908742	1.84644	0	0	0	0	2.00476	4.36234	1.66722
ENSGALG00000002290	20.8919	9.51164	13.0037	16.9469	46.8806	34.778	10.9262	14.7777	8.02597	10.6111	4.58982	7.66254	2.65275	15.8457	4.25478	6.3612	0	0	0	0	0	0	0	2.50084
ENSGALG00000002294	33.6087	30.1202	30.3419	22.5959	41.2996	19.6571	36.876	28.7345	11.6741	94.3212	60.8151	25.5418	13.2637	15.2588	7.44586	11.8136	132.02	147.8	346.363	180.809	25.4205	45.1071	122.873	160.887
ENSGALG00000002298	11.8085	11.0969	11.92	28.2448	36.8348	33.2659	2.73155	5.7469	2.1889	0	8.03219	3.83127	24.759	1.17376	2.12739	2.72623	21.234	15.3207	18.0397	26.4259	8.79941	1.00238	21.8117	10.837
ENSGALG00000002299	0	0	0	0	0	0	9.56044	0	0	0	0	0	7.074	0	0	0	0.923218	0.90122	0	0.695419	0	0	0	0.833612
ENSGALG00000002301	3482.59	2576.07	3410.21	2794.35	1891.97	2014.1	4397.8	4008.87	1905.07	1296.92	1687.91	2265.56	1293.66	1098.05	1530.66	1893.82	2146.48	1906.98	2013.95	1726.72	1978.89	2340.56	2218.25	2166.56
ENSGALG00000002302	498.681	442.291	405.281	421.789	619.494	553.424	558.603	590.288	895.99	687.366	733.224	537.655	528.781	734.771	624.388	659.747	373.903	427.178	359.351	335.887	376.419	415.988	415.149	474.325
ENSGALG00000002303	0	0	0	0	0	0	0	0	0	0	0	0	8.8425	2.93439	0	0	0	10.8146	0	0.695419	0	2.00476	0	0
ENSGALG00000002304	286.129	225.109	230.815	227.842	251.146	254.031	359.199	374.369	350.954	464.532	402.757	332.043	276.77	346.258	382.93	405.299	241.883	255.045	224.414	206.539	257.138	277.659	210.119	214.238
ENSGALG00000002305	80.8427	118.895	135.455	97.9154	125.015	114.919	185.746	90.3084	98.5006	78.994	106.713	39.5898	86.6565	132.048	123.388	124.498	102.477	104.541	151.534	107.79	84.0833	77.1833	111.24	75.0251
ENSGALG00000002307	0	0	0	0	0	0	0	0	0	27.1173	1.14746	21.7105	7.074	5.86878	1.06369	0	0	1.80244	0	0	0	5.0119	0	4.16806
ENSGALG00000002308	59.9507	77.6784	66.102	41.4257	50.2292	72.5802	61.46	60.7529	75.8819	120.26	80.3219	91.9505	82.2352	26.9964	84.0318	76.3344	100.631	86.5171	104.63	118.917	182.832	107.255	93.7903	99.1999
ENSGALG00000002310	194.386	248.888	156.044	193.948	215.428	192.035	192.575	225.771	305.717	456.279	212.279	131.54	137.943	201.299	269.115	312.607	300.969	294.699	287.192	268.432	260.071	228.543	326.448	323.442
ENSGALG00000002311	368.788	218.768	291.499	314.459	673.071	387.094	213.061	311.974	200.649	178.031	193.92	375.464	496.064	831.606	349.955	333.508	113.556	136.084	171.017	175.246	207.275	152.362	233.385	240.08
ENSGALG00000002312	61.7674	25.3644	45.5129	37.6598	27.9051	16.633	13.6578	31.1974	38.6706	27.1173	8.03219	51.0836	15.9165	42.2552	36.1656	29.0798	123.711	135.183	44.7385	77.8869	50.841	81.1928	39.9881	60.8537
ENSGALG00000002313	118.085	60.2404	105.113	97.9154	159.617	163.305	91.5071	96.0553	48.1558	99.0372	42.4558	145.588	92.8462	105.051	63.8216	51.7983	206.801	243.329	136.38	141.17	307.002	180.428	165.769	115.872
ENSGALG00000002314	14.5335	26.9496	11.92	16.9469	27.9051	15.1209	23.2182	23.8086	2.91854	10.6111	3.44237	7.66254	38.907	3.52127	4.25478	0.908742	1.84644	0.90122	5.05112	0	0	2.00476	0.727057	0
ENSGALG00000002315	167.135	228.279	139.79	169.469	185.29	169.354	198.038	188.006	181.679	186.284	165.234	224.768	212.22	196.017	296.771	197.197	158.794	155.01	124.113	159.251	288.425	170.405	150.501	155.052
ENSGALG00000002316	455.989	206.085	341.347	333.289	292.446	313.002	307.3	462.215	245.887	340.735	170.971	173.684	324.52	249.423	241.459	219.916	294.507	373.105	244.619	292.771	427.26	434.031	291.55	425.142
ENSGALG00000002317	136.252	114.14	149.542	218.427	287.981	415.824	94.2386	119.043	47.4262	83.71	45.8982	74.0712	122.026	85.6842	61.6942	40.8934	100.631	101.838	93.0849	121.003	141.768	126.3	109.786	78.3596
ENSGALG00000002318	18.1669	53.8993	17.3382	22.5959	66.9723	95.2615	16.3893	49.2591	482.288	554.137	265.062	197.949	136.174	92.1399	151.045	197.197	0.923218	0.90122	0.721589	11.8221	0	1.00238	0	5.00167
ENSGALG00000002319	11.8085	4.75582	5.4182	9.41494	3.34861	3.02418	23.2182	1.64197	18.2408	60.1298	41.3084	30.6502	13.2637	22.3014	15.9554	9.08742	4.61609	0.90122	4.32953	2.08626	1.95542	3.00714	7.27057	10.837
ENSGALG00000002321	1335.27	694.35	913.508	926.43	885.15	964.712	894.584	1347.24	546.496	491.649	547.336	473.8	876.291	442.506	430.796	551.607	571.472	666.902	480.578	523.65	886.785	996.366	484.947	548.517
ENSGALG00000002325	5.45007	0	2.16728	1.88299	0	1.51209	6.82889	0	1.45927	1.17901	5.73728	0	2.65275	5.2819	23.4013	0	0	0.90122	0	2.78167	0	0	0	4.16806
ENSGALG00000002326	341.538	331.322	190.721	297.512	833.805	887.596	193.94	265.178	51.0744	14.1482	32.1287	37.0356	76.0455	59.2747	37.2293	53.6158	381.289	501.078	391.101	264.259	212.164	205.488	274.827	208.403
ENSGALG00000002327	0	0	0	3.76598	0	0	0	0.820985	1.45927	25.9383	0	0	7.074	0	1.06369	0	0.923218	0.90122	0	0	0	3.00714	0.727057	2.50084
ENSGALG00000002329	9.08344	3.17055	0	0	7.81343	4.53626	0	0	54.7225	178.031	43.6033	49.8065	42.444	107.986	82.9681	55.4333	54.4699	34.2463	30.3067	35.4664	191.632	109.259	16.7223	19.1731
ENSGALG00000002335	1.81669	3.17055	3.25092	3.76598	3.34861	0	2.73155	5.7469	8.75561	0	14.9169	11.4938	22.9905	17.0195	11.7006	13.6311	10.1554	19.8268	7.93747	5.56335	3.91085	21.05	10.9058	5.83529
ENSGALG00000002336	1186.3	917.873	1238.6	886.887	924.218	707.657	1648.49	1339.85	1247.67	1239.14	1191.06	1616.8	884.25	1078.68	1026.46	1313.13	763.501	796.678	866.628	786.519	655.067	952.261	1017.15	905.303
ENSGALG00000002338	1083.65	1724.78	1728.41	1276.67	612.796	722.778	3205.48	2055.75	1561.42	1388.88	1675.28	1519.74	1221.15	575.141	1575.33	1455.81	539.159	544.337	401.203	528.518	1148.81	1177.8	511.848	521.841
ENSGALG00000002340	3091.1	1147.74	2783.87	2626.77	3203.51	1992.93	1406.75	2521.25	1635.11	2593.83	1620.21	2778.95	1561.58	1968.39	1230.69	1453.08	1174.33	1271.62	1338.55	1249.67	991.4	1245.96	1234.54	1227.91
ENSGALG00000002341	79.9343	182.306	145.208	135.575	109.388	123.991	162.527	115.759	126.227	254.667	141.137	71.517	257.317	78.0548	175.509	135.403	156.024	207.281	191.221	143.256	332.422	196.467	114.875	112.538
ENSGALG00000002342	287.945	239.376	144.124	263.618	377.277	240.422	174.819	233.981	226.186	348.988	184.74	321.827	68.9715	329.826	458.452	464.367	925.988	750.716	1326.28	889.44	181.855	187.445	604.911	601.868
ENSGALG00000002345	133.527	139.504	132.204	116.745	87.064	130.04	121.554	114.938	134.253	102.574	112.451	128.986	125.563	123.831	198.911	140.855	117.249	144.195	171.017	155.774	173.055	101.24	132.324	138.38
ENSGALG00000002346	203.469	236.206	290.416	201.48	208.73	258.567	423.391	339.067	453.103	716.841	524.387	384.404	342.205	215.384	306.344	388.033	175.411	164.022	145.039	154.383	228.785	367.874	173.039	174.225
ENSGALG00000002347	14.5335	20.6085	16.2546	18.8299	31.2537	25.7055	4.09733	4.10493	24.8075	2.35803	48.1931	17.8793	72.5085	37.5602	17.0191	23.6273	89.5521	53.172	72.8805	73.7144	63.5513	50.119	66.8892	42.5142
ENSGALG00000002348	140.793	225.109	174.466	135.575	162.966	238.91	656.939	584.541	343.658	348.988	419.969	275.851	113.184	218.319	327.618	319.877	154.177	138.788	143.596	168.291	141.768	125.298	141.049	119.207
ENSGALG00000002349	23.617	19.0233	13.0037	26.3618	75.9019	33.2659	53.2653	14.7777	72.2337	24.7593	33.2762	79.1796	38.0227	83.3367	30.8471	65.4294	0	0	0	2.08626	0	2.00476	0.727057	0
ENSGALG00000002350	36.3338	45.9729	68.2693	48.9577	62.5075	42.3385	114.725	31.1974	101.419	62.4878	73.4371	94.5046	172.429	211.863	146.79	128.133	52.6234	27.9378	44.7385	29.2076	189.676	99.2356	54.5292	33.3445
ENSGALG00000002351	1.81669	0	0	0	0	0	34.1444	0	7.29634	5.89507	35.5711	5.10836	7.074	18.1932	4.25478	2.72623	0	0	0.721589	0	0	1.00238	1.45411	0
ENSGALG00000002352	309.745	366.198	293.666	342.704	430.855	409.776	275.887	302.944	193.353	298.291	141.137	255.418	167.123	210.689	207.42	194.471	542.852	400.141	513.771	507.656	375.442	272.647	384.613	343.448
ENSGALG00000002353	54.5007	26.9496	30.3419	45.1917	75.9019	72.5802	5.46311	16.4197	59.83	104.932	48.1931	94.5046	43.3282	89.2055	81.9044	78.1518	61.8556	64.8878	60.6134	101.531	75.2839	68.1618	74.8868	71.6907
ENSGALG00000002354	247.07	233.035	217.812	265.501	232.171	189.011	251.303	241.37	299.15	286.501	243.26	229.876	204.262	345.084	255.287	258.992	221.572	267.662	191.221	212.798	269.849	256.609	215.936	293.432
ENSGALG00000002355	33.6087	26.9496	13.0037	16.9469	36.8348	51.411	4.09733	4.92591	8.02597	7.07409	0	8.93963	18.5692	13.4982	22.3376	15.4486	249.269	145.998	409.141	372.049	108.526	89.2118	209.392	198.4
ENSGALG00000002356	68.1258	126.822	78.0221	75.3195	113.853	99.7978	69.6546	55.006	96.3117	97.8582	80.3219	29.3731	58.3605	151.415	93.6051	90.8742	75.7039	91.9244	67.8293	66.7602	63.5513	63.1499	85.7927	74.1915
ENSGALG00000002358	2.72503	14.2675	3.25092	3.76598	2.23241	7.56044	4.09733	2.46296	2.91854	0	10.3271	2.55418	27.4117	8.21629	9.57324	13.6311	1.84644	1.80244	1.44318	2.08626	3.91085	0	1.45411	0.833612
ENSGALG00000002362	293.395	256.814	379.274	444.385	122.783	182.963	90.1413	135.463	313.013	1443.11	534.714	504.45	421.787	164.913	264.86	233.547	890.905	1171.59	796.634	986.799	350.021	304.724	501.669	531.845
ENSGALG00000002363	1095.46	1219.07	1179	1233.36	1288.1	1214.21	1552.89	1736.38	1419.87	996.267	1281.71	1536.34	1844.54	744.161	1183.89	1207.72	1466.99	1746.56	1520.39	1513.23	2153.9	2365.62	1327.61	1573.86
ENSGALG00000002364	819.327	798.978	836.57	694.822	632.888	672.879	1141.79	923.608	922.257	842.996	967.305	869.698	612.785	864.471	732.885	915.103	929.681	681.322	875.287	833.112	657.023	734.745	934.268	819.441
ENSGALG00000002367	11.8085	26.9496	9.75276	11.2979	64.7399	43.8505	34.1444	11.4938	16.7816	0	21.8016	12.7709	25.6432	40.4946	8.50955	11.8136	0	0	0	0	0	0	0	0
ENSGALG00000002369	0	3.17055	0	0	0	0	49.168	0.820985	0	0	0	1.27709	0	3.52127	0	0	0	0.90122	0	0.695419	0	5.0119	1.45411	0.833612
ENSGALG00000002370	1.81669	1.58527	1.08364	1.88299	0	1.51209	0	1.64197	0	0	0	14.048	0.88425	1.17376	1.06369	0	0.923218	0	0	0	0.977712	1.00238	0	4.16806
ENSGALG00000002371	49.0506	91.9458	8.66912	26.3618	73.6695	40.8264	27.3155	18.0617	28.4557	27.1173	34.4237	40.8669	32.7172	31.1045	28.7197	38.1672	84.0128	76.6037	106.795	61.1968	38.1308	49.1166	77.068	72.5243
ENSGALG00000002372	320.646	174.38	303.419	303.161	314.77	261.591	188.477	298.839	337.091	456.279	288.011	687.074	397.912	351.54	234.013	288.98	212.34	316.328	235.238	276.777	325.578	297.707	287.187	270.09
ENSGALG00000002374	30.8837	64.9962	33.5928	45.1917	111.62	110.382	58.7284	36.1233	106.527	84.8891	125.073	107.276	199.84	130.287	96.7961	123.589	189.26	219.898	158.028	194.717	269.849	203.483	242.11	204.235
ENSGALG00000002375	737.576	229.865	609.006	487.694	1847.32	1450.09	319.592	339.888	2479.3	2115.15	2485.39	2970.51	1522.68	2332.25	2148.66	2574.47	2003.38	1442.85	2151.06	2307.4	1532.08	2206.24	2593.41	2117.38
ENSGALG00000002377	8772.79	8831.56	8223.74	8834.98	7267.61	7301.87	10109.5	13009.3	7154.06	7230.9	6359.2	6034.25	6951.09	2561.14	8150.02	7291.75	4953.06	5358.65	4413.96	4717.72	9829.92	8340.81	5295.15	6330.45
ENSGALG00000002379	93.5595	209.256	137.622	135.575	151.804	190.523	172.088	229.055	168.545	244.056	195.067	176.238	265.275	181.345	377.611	255.357	250.192	247.835	197.715	212.103	501.566	249.593	226.115	213.405
ENSGALG00000002383	361.521	198.159	515.813	465.098	36.8348	111.895	258.132	490.949	5.83707	42.4445	9.17964	20.4334	1.7685	21.1276	7.44586	8.17868	83.0896	70.2951	184.005	211.407	19.5542	32.0762	133.051	283.428
ENSGALG00000002384	202.561	141.089	152.793	158.171	84.8316	77.1165	72.3862	121.506	152.493	186.284	229.491	80.4567	153.859	171.368	132.962	136.311	50.777	93.7268	67.1077	82.7548	87.0164	78.1857	87.2468	80.8604
ENSGALG00000002386	115.36	19.0233	59.6002	80.9685	18.9755	10.5846	65.5573	103.444	32.8335	64.8458	52.7829	94.5046	47.7495	76.2942	30.8471	53.6158	18.4644	13.5183	33.1931	24.3397	7.8217	13.0309	26.174	30.01
ENSGALG00000002388	228.903	458.144	357.601	382.247	270.122	231.349	318.226	294.734	346.576	334.84	478.489	315.441	303.298	336.281	325.49	293.524	198.492	262.255	259.05	282.34	351.976	211.502	234.112	239.247
ENSGALG00000002389	864.744	550.09	653.435	685.408	1371.82	951.103	385.149	601.782	369.195	356.062	288.011	505.728	666.724	1140.3	430.796	520.709	238.19	177.54	272.039	230.184	146.657	129.307	270.465	317.606
ENSGALG00000002390	7.26676	0	5.4182	5.64896	3.34861	6.04835	16.3893	5.7469	6.5667	0	6.88473	15.3251	8.8425	14.672	56.3758	34.5322	13.8483	6.30854	5.77271	11.1267	35.1976	9.02142	2.18117	5.00167
ENSGALG00000002392	17.2585	12.6822	19.5055	15.0639	22.3241	24.1934	60.0942	48.4381	126.956	75.4569	94.0913	89.3963	45.0967	286.983	168.064	160.847	15.6947	18.0244	28.142	29.2076	18.5765	31.0738	36.3528	31.6773
ENSGALG00000002393	0.908344	0	1.08364	0	0	0	6.82889	1.64197	0.729634	0	0	5.10836	8.8425	1.76063	1.06369	0	3.69287	2.70366	3.60794	1.39084	0	0	10.9058	4.16806
ENSGALG00000002394	295.212	125.237	304.503	241.022	197.568	225.301	133.846	323.468	236.401	369.032	209.984	397.175	191.882	376.776	258.478	259.9	133.867	177.54	260.493	321.979	195.542	188.447	172.312	317.606
ENSGALG00000002395	3.63338	6.34109	3.25092	1.88299	1.1162	1.51209	5.46311	5.7469	8.75561	0	16.0644	2.55418	7.074	4.10815	3.19108	4.54371	4.61609	3.60488	2.88635	2.78167	0	10.0238	0.727057	2.50084
ENSGALG00000002397	24.5253	34.876	13.0037	20.7129	11.162	16.633	12.292	19.7036	57.6411	40.0865	61.9626	45.9752	48.6337	85.0973	51.0573	56.342	33.2358	49.5671	28.8635	49.3747	27.3759	29.069	37.0799	25.0084
ENSGALG00000002398	655.825	546.919	674.024	610.088	623.958	586.69	928.728	906.368	761.738	495.186	500.29	593.847	569.457	860.363	677.573	746.077	624.095	569.571	574.385	664.82	542.63	744.768	726.329	677.727
ENSGALG00000002399	110.818	93.5311	108.364	122.394	78.1343	111.895	117.457	106.728	113.823	82.531	128.515	155.805	149.438	213.037	123.388	119.045	107.093	93.7268	148.647	137.693	108.526	145.345	95.9715	115.872
ENSGALG00000002402	233.445	358.272	378.19	386.012	186.406	235.886	404.27	369.443	280.909	172.136	261.62	247.755	124.679	243.554	346.764	296.25	244.653	263.156	198.437	223.925	336.333	203.483	179.583	203.401
ENSGALG00000002403	194.386	196.574	117.033	112.979	290.213	202.62	158.43	208.53	413.702	306.544	316.698	305.224	202.493	452.483	251.032	408.934	268.656	247.835	232.352	252.437	182.832	197.469	285.733	175.059
ENSGALG00000002407	15.4419	7.92636	10.8364	13.1809	5.58102	7.56044	96.9702	6.56788	21.1594	99.0372	12.622	51.0836	54.8235	58.6878	10.6369	9.99617	18.4644	20.7281	7.21589	21.558	0	23.0547	23.9929	23.3411
ENSGALG00000002408	188.027	123.651	133.288	152.522	241.1	182.963	185.746	209.351	186.786	156.809	129.662	153.251	233.442	223.014	165.936	201.741	201.262	217.194	161.636	181.504	189.676	270.643	244.291	215.072
ENSGALG00000002412	310.654	128.407	243.819	282.448	481.084	378.022	96.9702	192.932	221.079	278.247	278.832	501.896	332.478	521.735	272.306	288.071	159.717	204.577	212.147	234.356	217.052	291.693	248.653	275.092
ENSGALG00000002413	0	0	0	0	0	0	0	0	0	0	0	0	1.7685	2.34751	0	0.908742	6.46253	0.90122	1.44318	0	0	3.00714	2.90823	1.66722
ENSGALG00000002414	238.895	372.539	271.994	244.788	205.382	189.011	228.085	152.703	221.079	54.2347	205.394	176.238	59.2447	71.5991	169.127	169.935	154.177	322.637	115.454	120.307	252.25	151.359	125.781	84.1949
ENSGALG00000002415	167.135	133.163	178.801	146.873	104.923	123.991	113.36	160.092	67.1263	74.2779	61.9626	274.574	59.2447	42.2552	56.3758	86.3305	60.9324	88.3195	71.4373	73.019	70.3953	98.2333	70.5245	62.5209
ENSGALG00000002417	753.926	383.636	467.049	544.183	776.879	684.976	499.874	811.133	577.87	1188.45	534.714	635.991	809.973	858.016	506.318	550.698	583.474	665.1	586.652	710.022	570.984	642.526	625.269	657.72
ENSGALG00000002419	43.6005	31.7055	65.0184	54.6066	30.1375	22.6813	62.8257	58.2899	43.0484	56.5927	32.1287	56.192	18.5692	26.9964	23.4013	43.6196	28.6198	13.5183	45.4601	30.5984	11.7325	20.0476	23.2658	40.847
ENSGALG00000002420	59.9507	34.876	40.0947	54.6066	60.2751	49.8989	32.7787	27.0925	33.5632	101.395	17.2118	24.2647	78.6982	89.7924	53.1847	41.8021	406.216	349.673	707.157	659.257	148.612	94.2237	416.603	443.482
ENSGALG00000002421	128.985	180.721	119.2	182.65	98.226	134.576	99.7017	114.938	10.2149	7.07409	36.7186	6.38545	32.7172	25.2358	18.0828	9.08742	292.66	313.624	322.55	263.564	53.7742	48.1142	66.8892	70.0234
ENSGALG00000002422	0	0	0	0	0	0	0	0	0.729634	0	0	0	0	0.586878	0	0	0	0	0	0	0	0	0	0.833612
ENSGALG00000002424	437.822	372.539	503.893	419.906	146.223	201.108	512.166	482.739	179.49	140.303	113.598	99.613	144.133	137.329	147.853	143.581	148.638	113.554	101.744	113.353	115.37	160.381	135.96	115.039
ENSGALG00000002426	77.2093	77.6784	127.87	116.745	37.951	39.3143	40.9733	37.7653	48.8855	42.4445	43.6033	67.6858	83.1195	41.0815	61.6942	58.1595	60.0092	67.5915	31.0283	57.0243	72.3507	60.1428	33.4446	59.1865
ENSGALG00000002427	28.1587	30.1202	23.8401	30.1278	44.6482	24.1934	35.5102	33.6604	26.9965	8.2531	10.3271	15.3251	12.3795	24.6489	7.44586	24.536	67.3949	30.6415	38.2442	45.8976	0	7.01666	58.1645	33.3445
ENSGALG00000002428	0	0	0	1.88299	4.46482	1.51209	13.6578	0	0	7.07409	3.44237	2.55418	8.8425	4.10815	3.19108	7.26994	1.84644	9.0122	4.32953	5.56335	3.91085	6.01428	5.0894	5.83529
ENSGALG00000002430	456.897	461.314	550.489	540.417	306.956	317.538	432.951	554.986	316.661	386.717	366.038	602.786	227.252	247.663	362.72	350.775	283.428	341.562	347.084	295.553	271.804	305.726	245.018	279.26
ENSGALG00000002431	165.319	293.275	71.5202	96.0324	3.34861	37.8022	109.262	102.623	126.227	27.1173	120.483	40.8669	18.5692	23.4751	115.943	162.665	786.582	1021.98	450.271	585.543	776.304	595.414	952.444	953.653
ENSGALG00000002432	0.908344	0	0	0	0	0	0	0	0.729634	0	0	0	6.18975	0.586878	2.12739	0.908742	0	0	0	0	1.95542	0	0	0
ENSGALG00000002433	1470.61	1910.25	1382.72	1692.81	542.476	633.565	1487.33	1150.2	550.874	187.463	753.878	357.585	39.7912	206.581	375.484	506.169	3042.93	1619.49	2863.99	2391.54	704.931	753.79	2005.95	1485.5
ENSGALG00000002435	66.3091	93.5311	87.7748	156.288	169.663	461.187	66.9231	78.8146	18.2408	103.753	2.29491	19.1563	38.0227	44.0159	2.12739	4.54371	8.30896	5.40732	14.4318	2.08626	0	4.00952	5.81645	10.0033
ENSGALG00000002436	0.908344	1.58527	3.25092	0	0	0	1.36578	4.10493	2.91854	2.35803	1.14746	2.55418	6.18975	8.21629	1.06369	0.908742	2.76965	0	0	2.08626	0	1.00238	1.45411	4.16806
ENSGALG00000002437	29.9754	33.2907	35.7601	37.6598	26.7889	40.8264	23.2182	24.6296	13.1334	14.1482	9.17964	22.9876	58.3605	16.4326	22.3376	12.7224	60.9324	36.95	103.909	61.8923	4.88856	20.0476	50.1669	29.1764
ENSGALG00000002439	23.617	28.5349	32.5092	30.1278	30.1375	25.7055	53.2653	19.7036	52.5336	14.1482	51.6355	127.709	8.8425	46.9502	28.7197	29.9885	60.0092	36.0488	65.6646	34.0755	15.6434	27.0643	38.534	45.8487
ENSGALG00000002442	0.908344	1.58527	0	3.76598	3.34861	1.51209	4.09733	5.7469	13.1334	60.1298	6.88473	30.6502	38.907	35.7996	27.656	20.9011	0	0	0.721589	2.08626	4.88856	7.01666	2.18117	0.833612
ENSGALG00000002443	0.908344	0	0	0	1.1162	3.02418	0	0	1.45927	0	1.14746	2.55418	7.95825	26.4095	0	0	0	2.70366	0	0	0	0	0	0.833612
ENSGALG00000002444	197.111	252.058	197.222	248.554	458.76	379.534	281.35	259.431	86.8264	232.266	96.3862	30.6502	213.104	166.673	97.8598	92.6917	64.6253	48.6659	44.0169	68.151	56.7073	84.1999	66.8892	59.1865
ENSGALG00000002445	411.48	305.958	343.514	361.534	752.322	618.444	423.391	486.844	313.013	207.507	291.454	314.164	315.677	586.878	216.994	263.535	351.746	429.882	314.613	273.995	219.008	303.721	380.978	340.114
ENSGALG00000002447	1069.12	1001.89	996.949	1069.54	1616.26	1362.39	1117.21	1375.15	1101.75	1141.29	1014.35	934.83	1031.04	1108.61	860.528	925.1	1553.78	1607.78	1648.83	1404.05	1017.8	1308.11	1337.06	1382.96
ENSGALG00000002448	1992.91	1753.31	1970.06	1967.72	1333.86	1383.56	1790.53	2123.07	1238.92	1743.76	1129.1	1185.14	1474.93	853.908	1017.96	1188.63	1074.63	1332	1271.44	1258.71	1672.87	1987.72	960.442	1391.3
ENSGALG00000002449	8.1751	14.2675	8.66912	39.5427	33.4861	108.87	15.0235	25.4505	1.45927	0	0	0	5.3055	0.586878	0	0	0	0	1.44318	0	0	0	0.727057	2.50084
ENSGALG00000002450	523.206	177.551	330.51	421.789	510.106	374.998	198.038	452.363	302.798	272.352	203.1	519.776	458.041	404.946	208.484	302.611	270.503	341.562	237.403	281.645	413.572	408.971	356.985	301.768
ENSGALG00000002451	124.443	209.256	167.964	141.224	21.2079	42.3385	326.421	222.487	2.1889	0	10.3271	20.4334	5.3055	6.45566	4.25478	4.54371	2.76965	8.11098	1.44318	6.95419	3.91085	2.00476	1.45411	9.16974
ENSGALG00000002452	304.295	691.179	153.877	284.331	1782.58	934.47	206.232	344.814	8.75561	2.35803	30.9813	7.66254	26.5275	16.4326	26.5923	20.9011	180.028	246.934	469.754	262.173	21.5097	28.0666	228.296	153.385
ENSGALG00000002453	56.3174	14.2675	47.6802	24.4788	85.9478	33.2659	27.3155	27.0925	45.2373	102.574	71.1422	75.3483	164.47	142.611	103.178	44.5284	17.5411	28.839	41.8521	41.7251	12.7103	33.0785	42.1693	65.0218
ENSGALG00000002454	2.72503	3.17055	0	5.64896	5.58102	25.7055	6.82889	1.64197	0	0	0	0	2.65275	0.586878	0	0.908742	0	0	2.16477	0	0	5.0119	0	0.833612
ENSGALG00000002455	0.908344	0	3.25092	0	0	1.51209	5.46311	0.820985	2.91854	5.89507	1.14746	1.27709	15.0322	7.04254	9.57324	1.81748	1.84644	0.90122	1.44318	2.08626	0	0	0	2.50084
ENSGALG00000002457	164.41	120.481	125.702	146.873	123.899	145.16	86.044	68.1418	113.823	318.334	95.2388	203.057	200.725	89.2055	82.9681	71.7906	168.949	172.133	150.09	189.849	99.7267	137.326	167.95	145.049
ENSGALG00000002458	569.532	245.717	411.783	478.279	402.95	379.534	274.521	376.011	318.85	775.792	338.499	577.245	368.732	269.377	284.006	278.075	526.234	589.398	525.317	601.537	357.843	465.104	585.281	473.492
ENSGALG00000002459	23.617	3.17055	26.0074	13.1809	7.81343	6.04835	8.19466	13.9567	26.2668	56.5927	36.7186	136.649	30.9487	62.796	13.828	15.4486	11.0786	11.7159	19.4829	29.2076	1.95542	16.0381	26.9011	15.8386
ENSGALG00000002460	473.247	527.896	521.231	472.63	396.253	489.916	1274.27	1307.01	382.328	246.414	261.62	369.079	376.69	385.579	408.458	470.729	181.874	275.773	180.397	242.006	407.706	489.162	261.013	310.937
ENSGALG00000002461	37.2421	14.2675	21.6728	18.8299	6.69723	13.6088	5.46311	13.1358	54.7225	12.9692	21.8016	86.8421	45.981	51.6453	25.5287	34.5322	551.161	675.915	554.18	464.54	105.593	101.24	282.098	148.383
ENSGALG00000002462	250.703	255.229	265.492	259.852	210.963	234.374	198.038	196.215	234.212	265.278	332.762	302.67	245.821	268.79	310.599	288.071	196.645	218.095	238.124	200.281	463.436	315.75	201.395	180.894
ENSGALG00000002463	84.476	39.6318	67.1857	73.4365	133.945	84.6769	53.2653	79.6356	62.7485	93.1422	69.9948	183.901	89.3092	115.028	77.6497	64.5207	72.011	92.8256	77.9316	75.1052	69.4176	86.2047	93.7903	77.526
ENSGALG00000002466	24.5253	33.2907	19.5055	16.9469	7.81343	21.1692	53.2653	13.1358	18.2408	24.7593	26.3915	100.89	58.3605	36.3864	46.8025	51.7983	48.0073	82.9122	33.9147	57.7197	23.4651	22.0524	23.2658	25.842
ENSGALG00000002467	184.394	72.9226	115.949	152.522	123.899	75.6044	28.6813	45.1542	63.4781	35.3704	26.3915	208.166	34.4857	52.2322	24.465	46.3459	569.626	430.783	756.225	596.669	152.523	151.359	550.382	506.836
ENSGALG00000002469	336.087	575.454	395.529	321.991	527.965	591.226	439.78	410.493	230.564	176.852	336.204	266.912	427.977	186.627	285.07	277.166	305.585	246.934	256.164	223.229	520.143	438.04	278.463	266.756
ENSGALG00000002470	59.9507	36.4613	45.5129	60.2556	258.96	137.6	32.7787	23.8086	11.6741	88.4261	32.1287	14.048	33.6015	69.2516	8.50955	16.3574	19.3876	8.11098	15.1534	18.0809	13.688	7.01666	15.2682	14.1714
ENSGALG00000002471	385.138	317.055	338.096	282.448	372.812	314.514	417.928	338.246	457.48	372.569	366.038	412.5	258.201	478.893	351.019	369.858	264.04	228.009	354.3	371.354	179.899	280.666	370.072	361.788
ENSGALG00000002473	390.588	182.306	294.75	378.481	112.737	122.479	299.105	420.344	55.4522	109.648	69.9948	38.3127	29.1802	77.4679	42.5478	41.8021	155.101	109.949	153.698	186.372	18.5765	49.1166	218.844	235.079
ENSGALG00000002475	69.0342	25.3644	72.6039	50.8407	95.9936	84.6769	91.5071	33.6604	46.6966	25.9383	59.6677	85.565	86.6565	53.4059	29.7834	33.6235	100.631	118.961	83.7043	95.9678	92.8827	105.25	103.242	85.8621
ENSGALG00000002477	1.81669	1.58527	3.25092	1.88299	4.46482	4.53626	9.56044	2.46296	5.83707	2.35803	14.9169	6.38545	1.7685	4.10815	1.06369	3.63497	15.6947	14.4195	17.3181	18.7763	7.8217	9.02142	7.99762	20.8403
ENSGALG00000002478	1635.93	2473.03	2183.53	1864.16	1286.98	1457.65	3430.83	2910.39	2445.73	1874.63	2733.24	2840.25	1570.43	1934.35	2563.5	2244.59	1924.91	1879.94	1969.22	1729.51	1772.59	2144.09	1827.82	1854.79
ENSGALG00000002479	8.1751	9.51164	4.33456	13.1809	8.92964	9.07253	5.46311	2.46296	18.9705	3.53704	8.03219	3.83127	0	8.80317	12.7643	11.8136	18.4644	10.8146	10.8238	7.64961	6.84399	9.02142	5.81645	9.16974
ENSGALG00000002480	19.0752	326.566	5.4182	0	5.58102	4.53626	5.46311	1.64197	10.2149	11.7901	3.44237	19.1563	30.9487	5.86878	10.6369	3.63497	20.3108	15.3207	25.9772	32.6847	4.88856	13.0309	24.7199	12.5042
ENSGALG00000002484	109.91	49.1435	94.2767	111.096	50.2292	34.778	65.5573	107.549	213.053	334.84	226.049	222.214	70.74	312.219	369.102	255.357	152.331	147.8	127	118.221	50.841	68.1618	127.962	115.872
ENSGALG00000002485	846.577	516.799	589.5	636.45	617.261	601.811	397.441	688.807	461.129	773.434	406.199	406.115	599.521	606.245	376.548	420.748	360.055	428.981	417.8	453.413	486.901	528.254	406.425	360.954
ENSGALG00000002486	285.22	168.039	197.222	203.363	308.073	234.374	262.229	366.159	259.02	402.044	232.933	352.477	419.134	385.579	227.63	286.254	246.499	198.268	207.096	176.636	178.921	241.574	273.373	288.43
ENSGALG00000002487	420.563	410.586	411.783	321.991	435.32	294.857	628.257	564.838	820.838	844.175	877.803	692.183	631.354	1362.14	850.955	852.4	273.273	246.934	378.112	428.378	260.071	285.678	408.606	339.28
ENSGALG00000002488	857.477	1399.8	1016.45	885.004	467.69	680.44	1371.24	1403.06	844.916	594.223	975.337	621.943	615.438	783.482	1024.34	895.111	871.518	985.934	1070.12	904.74	743.061	665.58	833.934	911.138
ENSGALG00000002489	64.4925	109.384	118.117	101.681	103.807	81.6527	143.407	100.981	118.93	22.4013	73.4371	107.276	84.0037	168.434	124.452	144.49	87.7057	100.035	127	122.394	44.9748	108.257	122.145	120.04
ENSGALG00000002490	1041.87	654.718	854.992	847.345	839.386	875.499	744.349	1183.04	678.559	1247.4	556.516	434.211	807.32	573.967	727.567	596.135	517.002	669.606	492.123	577.197	860.387	818.945	578.01	662.722
ENSGALG00000002492	211.644	142.675	150.626	144.99	168.547	139.112	189.843	169.123	144.467	69.5619	150.317	76.6254	44.2125	122.658	92.5414	130.859	149.561	163.121	124.835	117.526	59.6405	94.2237	159.225	127.543
ENSGALG00000002493	2.72503	4.75582	1.08364	5.64896	13.3945	7.56044	0	1.64197	1.45927	0	1.14746	10.2167	5.3055	6.45566	0	0	0	0	0	2.08626	0	0	0	0
ENSGALG00000002495	2243.61	1618.56	1962.47	2361.27	1309.31	1543.84	842.685	1424.41	1132.39	2573.79	2059.68	1632.12	2350.34	800.502	1411.52	1305.86	1128.17	1899.77	1388.34	1510.45	2384.64	1902.52	1177.1	1534.68
ENSGALG00000002496	18.1669	25.3644	71.5202	73.4365	31.2537	6.04835	4.09733	1.64197	73.693	130.871	129.662	100.89	98.1517	221.84	48.9299	52.7071	1.84644	1.80244	1.44318	0	48.8856	1.00238	0.727057	0.833612
ENSGALG00000002497	421.472	182.306	260.074	265.501	385.091	313.002	271.79	431.017	305.717	524.662	203.1	222.214	294.455	353.301	221.248	273.531	168.026	195.565	171.738	175.941	248.339	271.645	183.945	214.238
ENSGALG00000002499	306.112	312.299	340.263	295.629	291.329	260.079	435.683	338.246	306.446	261.741	247.85	240.093	173.313	229.469	240.395	327.147	210.494	164.022	220.085	182.2	223.896	180.428	226.115	215.906
ENSGALG00000002500	272.503	128.407	223.23	273.033	285.748	208.668	88.7755	128.895	184.597	521.125	175.561	228.599	281.191	369.733	210.611	186.292	213.263	288.39	246.062	313.634	250.294	161.383	322.813	359.287
ENSGALG00000002501	48.1423	90.3606	78.0221	77.2025	55.8102	61.9956	55.9969	45.1542	44.5077	17.6852	65.4049	130.263	45.981	35.2127	47.8662	35.4409	54.4699	61.2829	57.7271	38.248	80.1724	40.0952	27.6281	35.0117
ENSGALG00000002503	0	0	1.08364	9.41494	0	1.51209	0	0	8.02597	28.2964	16.0644	0	33.6015	14.0851	4.25478	9.08742	0	0	0	0	120.259	1.00238	0	0.833612
ENSGALG00000002504	52.684	61.8256	52.0147	64.0216	47.9968	54.4352	60.0942	35.3024	69.3152	27.1173	102.123	56.192	30.0645	73.3598	58.5032	78.1518	88.6289	44.1598	80.8179	47.9839	57.685	35.0833	52.3481	49.1831
ENSGALG00000002505	8.1751	6.34109	13.0037	5.64896	12.2783	16.633	23.2182	10.6728	16.0519	1.17901	3.44237	10.2167	6.18975	6.45566	4.25478	12.7224	12.0018	12.6171	12.9886	20.8626	7.8217	19.0452	11.6329	13.3378
ENSGALG00000002506	346.988	386.807	305.586	348.353	449.831	391.631	237.645	236.444	329.794	258.204	259.325	246.478	101.689	209.515	351.019	365.314	213.263	278.477	160.193	168.291	245.406	181.431	183.945	170.891
ENSGALG00000002507	0	3.17055	0	0	0	1.51209	0	0.820985	0.729634	4.71606	1.14746	0	10.611	5.86878	1.06369	0.908742	2.76965	1.80244	3.60794	2.78167	0	2.00476	0	0.833612
ENSGALG00000002509	317.012	377.295	197.222	239.139	550.289	768.141	443.878	345.635	282.368	120.26	332.762	190.286	1382.97	305.764	270.178	293.524	1242.65	1016.58	1578.11	1127.27	872.119	547.3	1003.34	712.739
ENSGALG00000002510	854.752	447.047	748.795	822.866	783.576	600.299	531.287	880.096	1096.64	3486.35	1037.3	1274.54	1176.94	1099.81	1029.66	1085.95	590.86	654.285	528.203	698.2	555.341	734.745	644.172	666.056
ENSGALG00000002511	0	0	0	0	0	0	4.09733	0.820985	1.45927	4.71606	10.3271	2.55418	5.3055	22.3014	9.57324	7.26994	80.32	27.9378	72.1589	69.5419	12.7103	14.0333	45.0775	29.1764
ENSGALG00000002513	838.402	144.26	910.258	670.344	79.2505	152.721	349.639	564.838	18.9705	137.945	17.2118	70.2399	150.322	116.789	27.656	23.6273	25.8501	27.0366	44.7385	76.4961	18.5765	6.01428	97.4256	112.538
ENSGALG00000002514	1370.69	1488.57	1849.77	1736.11	1059.28	1112.9	1963.99	1823.41	1862.03	1992.53	2249.01	1586.15	1312.23	1541.14	2127.39	1832.93	1141.1	1189.61	1055.68	1065.38	1213.34	1474.5	1035.33	1122.04
ENSGALG00000002515	2.72503	14.2675	6.50184	16.9469	1.1162	4.53626	10.9262	4.92591	8.02597	4.71606	0	1.27709	19.4535	18.1932	8.50955	5.45245	43.3912	58.5793	92.3633	45.2022	0.977712	3.00714	21.8117	38.3462
ENSGALG00000002517	43.6005	17.438	15.171	43.3087	42.4158	37.8022	0	0	9.48524	41.2655	3.44237	1.27709	29.1802	17.6063	5.31847	11.8136	29.543	46.8634	16.5965	27.1213	18.5765	26.0619	19.6305	21.6739
ENSGALG00000002518	0.908344	0	0	0	0	3.02418	0	0	0	1.17901	0	7.66254	0	0.586878	0	0	0	0	0.721589	0	1.95542	5.0119	0.727057	0
ENSGALG00000002519	43.6005	63.4109	32.5092	41.4257	30.1375	19.6571	42.3391	42.6912	27.7261	22.4013	35.5711	38.3127	37.1385	24.062	51.0573	30.8972	40.6216	47.7646	34.6363	38.248	82.1278	41.0976	36.3528	26.6756
ENSGALG00000002521	576.799	131.578	560.242	521.588	609.448	374.998	71.0204	155.987	642.807	2371	714.864	1007.62	824.121	1248.88	609.497	489.812	366.518	363.191	392.544	610.578	328.511	363.864	397.7	457.653
ENSGALG00000002522	10.9001	175.965	2.16728	0	2.23241	7.56044	42.3391	1.64197	6.5667	44.8026	13.7695	35.7585	43.3282	102.117	21.2739	9.99617	13.8483	17.1232	14.4318	8.34502	8.79941	7.01666	16.7223	9.16974
ENSGALG00000002523	692.158	263.155	564.576	563.013	628.423	654.734	273.155	602.603	318.85	402.044	265.062	676.858	448.315	306.937	254.223	255.357	325.896	472.239	380.999	440.2	525.032	421	409.333	515.173
ENSGALG00000002524	178.944	326.566	262.241	252.32	197.568	195.059	221.256	234.802	209.405	241.698	299.486	305.224	266.159	147.306	305.28	249.904	248.346	246.934	219.363	214.189	461.48	327.778	198.486	222.575
ENSGALG00000002525	226.178	367.783	268.743	239.139	421.925	405.24	338.713	305.406	178.76	241.698	114.746	277.128	140.596	216.558	164.873	175.387	332.358	283.884	329.766	280.254	309.935	313.745	336.627	360.954
ENSGALG00000002526	443.272	269.496	402.03	470.747	407.415	368.949	192.575	294.734	283.828	1104.74	346.531	454.644	350.163	383.231	338.255	333.508	507.77	632.656	462.538	568.852	375.442	363.864	461.681	485.162
ENSGALG00000002527	248.886	196.574	234.066	222.193	123.899	134.576	155.699	163.376	176.571	69.5619	118.188	135.372	60.129	117.376	74.4586	139.038	144.945	148.701	205.653	177.332	99.7267	101.24	142.503	135.879
ENSGALG00000002528	328.821	307.543	407.449	387.895	167.431	195.059	326.421	378.474	176.571	321.871	189.33	167.299	248.474	309.285	206.357	195.38	169.872	136.985	164.522	149.515	164.256	159.378	189.035	159.22
ENSGALG00000002529	39.0588	79.2636	39.011	37.6598	89.2964	58.9714	57.3626	51.7221	80.9894	75.4569	121.63	183.901	111.415	66.9041	128.707	82.6955	108.94	86.5171	78.6532	57.7197	108.526	68.1618	78.5221	71.6907
ENSGALG00000002531	3220.08	2420.71	3423.22	2880.97	2433.33	2519.14	3877.44	4467.8	2246.54	2101	1935.76	1999.92	2281.36	2113.35	2086.97	2156.45	1649.79	1931.31	1764.28	1732.29	2359.22	2712.44	1823.46	2151.55
ENSGALG00000002532	29.9754	19.0233	19.5055	20.7129	33.4861	19.6571	53.2653	39.4073	9.48524	1.17901	0	10.2167	8.8425	23.4751	2.12739	8.17868	240.96	238.823	298.738	336.583	112.437	98.2333	282.098	227.576
ENSGALG00000002535	147.152	60.2404	137.622	118.628	69.2047	65.0198	116.091	108.37	287.476	248.772	201.952	374.187	155.628	303.416	276.56	239.908	56.3163	54.9744	93.0849	96.6632	93.8604	84.1999	99.6067	103.368
ENSGALG00000002536	99.9179	342.419	232.983	241.022	190.871	201.108	318.226	243.012	204.297	94.3212	331.615	283.514	275.886	174.303	287.197	268.079	266.81	254.144	305.954	235.747	339.266	213.507	242.11	234.245
ENSGALG00000002538	126.26	79.2636	145.208	112.979	112.737	93.7494	66.9231	91.1293	105.067	70.7409	100.976	99.613	100.804	88.0317	63.8216	69.0644	73.8574	58.5793	64.943	68.8464	57.685	122.29	66.8892	43.3478
ENSGALG00000002539	15.4419	3.17055	1.08364	5.64896	22.3241	7.56044	19.1209	8.20985	13.863	33.0124	17.2118	35.7585	4.42125	18.1932	7.44586	24.536	13.8483	9.91342	17.3181	13.9084	10.7548	8.01904	24.7199	23.3411
ENSGALG00000002540	44.5089	80.8489	52.0147	67.7876	131.712	151.209	28.6813	19.7036	186.057	62.4878	145.727	136.649	166.239	247.076	136.153	111.775	45.2377	45.061	38.2442	57.0243	34.2199	52.1238	40.7152	66.689
ENSGALG00000002541	47.2339	41.2171	60.6838	62.1386	49.113	28.7297	13.6578	18.8827	35.0224	100.216	71.1422	103.444	80.4667	66.9041	76.586	51.7983	50.777	45.061	61.335	61.1968	49.8633	38.0904	55.9834	62.5209
ENSGALG00000002542	234.353	220.353	206.975	237.256	486.665	328.123	154.333	211.814	236.401	113.185	145.727	160.913	129.985	181.932	146.79	161.756	366.518	591.2	362.237	376.917	318.734	203.483	356.258	284.262
ENSGALG00000002543	79.9343	174.38	112.699	118.628	252.262	217.741	127.017	132.179	371.384	262.92	183.593	357.585	157.396	308.698	310.599	268.079	245.576	205.478	190.499	187.068	185.765	183.436	167.95	182.561
ENSGALG00000002544	70.8509	33.2907	36.8438	58.3726	41.2996	40.8264	15.0235	39.4073	70.0448	90.7841	39.0135	70.2399	68.9715	63.9697	26.5923	47.2546	244.653	231.613	274.925	242.701	91.905	97.2309	273.373	188.396
ENSGALG00000002546	279.77	266.326	152.793	156.288	170.779	182.963	199.403	200.32	64.2078	53.0557	60.8151	241.37	104.341	118.549	67.0127	53.6158	705.339	702.05	1161.76	732.971	181.855	214.509	719.786	615.206
ENSGALG00000002547	0	0	0	0	0	0	0	1.64197	0	0	0	0	2.65275	1.76063	0	0	0	0	0	0	0	0	0	0
ENSGALG00000002548	7452.06	2652.16	7245.22	6196.91	3828.58	3822.56	3887	6867.54	3262.92	4279.82	2880.11	5222.02	4142.71	3477.84	2309.28	2812.56	7192.79	6529.34	8108.49	7904.13	5489.85	7795.51	7443.6	8071.04
ENSGALG00000002549	127.168	225.109	172.299	218.427	500.06	313.002	274.521	264.357	351.683	312.439	460.129	356.308	410.292	297.547	464.834	356.227	152.331	140.59	74.3236	181.504	307.979	209.497	99.6067	274.259
ENSGALG00000002550	0	0	0	0	0	0	10.9262	0	0.729634	0	0	0	0	6.45566	0	1.81748	18.4644	1.80244	5.77271	6.25877	0	1.00238	7.27057	4.16806
ENSGALG00000002551	24.5253	20.6085	10.8364	7.53195	37.951	16.633	17.7551	7.38887	101.419	127.334	80.3219	131.54	28.296	105.638	78.7133	78.1518	21.234	18.9256	52.676	19.4717	23.4651	11.0262	37.0799	35.8453
ENSGALG00000002552	2253.6	2707.65	636.097	1133.56	252.262	875.499	498.509	991.75	265.587	86.0681	237.523	178.793	166.239	90.9661	245.713	285.345	836.436	556.052	711.486	497.92	166.211	269.64	844.84	858.621
ENSGALG00000002553	121.718	80.8489	143.04	369.066	287.981	255.543	62.8257	73.8887	24.8075	11.7901	2.29491	70.2399	38.0227	35.2127	23.4013	22.7186	69.2414	168.528	190.499	148.124	25.4205	20.0476	100.334	90.8638
ENSGALG00000002554	16.3502	31.7055	11.92	20.7129	22.3241	15.1209	16.3893	19.7036	48.8855	1.17901	48.1931	14.048	36.2542	40.4946	31.9108	41.8021	63.702	53.172	58.4487	48.6793	57.685	48.1142	68.3433	70.8571
ENSGALG00000002555	42.6922	17.438	10.8364	30.1278	50.2292	34.778	27.3155	19.7036	16.0519	22.4013	14.9169	24.2647	43.3282	48.124	22.3376	19.0836	0.923218	2.70366	7.93747	2.08626	0.977712	1.00238	0	3.33445
ENSGALG00000002556	0	1.58527	0	0	0	1.51209	0	1.64197	0	0	0	0	1.7685	8.80317	1.06369	0.908742	14.7715	14.4195	25.2556	11.1267	3.91085	9.02142	13.8141	17.5059
ENSGALG00000002557	7.26676	14.2675	2.16728	1.88299	2.23241	1.51209	6.82889	1.64197	2.91854	10.6111	1.14746	0	6.18975	0.586878	0	1.81748	2.76965	2.70366	5.05112	0	0	4.00952	0.727057	0.833612
ENSGALG00000002558	23.617	20.6085	11.92	18.8299	210.963	137.6	31.4129	21.3456	21.889	11.7901	9.17964	8.93963	28.296	25.2358	10.6369	23.6273	22.1572	116.257	16.5965	7.64961	106.571	78.1857	47.2587	43.3478
ENSGALG00000002559	2948.49	1271.39	2589.9	2649.36	3114.21	2060.98	1727.71	2690.37	3046.95	5033.21	3255.33	4763.54	4255.89	4714.39	3010.25	3251.48	2970.92	2903.73	2186.41	2998.65	3099.35	4838.49	3697.81	3454.49
ENSGALG00000002560	0	0	0	0	0	0	0	0	0	0	0	0	6.18975	0.586878	1.06369	0	0.923218	0	0	0	0	0	0	0.833612
ENSGALG00000002561	337.904	76.0931	263.325	269.267	342.675	290.321	143.407	248.758	367.735	802.909	320.14	540.209	662.303	536.407	464.834	305.337	75.7039	122.566	67.8293	119.612	333.4	310.738	188.308	243.415
ENSGALG00000002562	214.369	50.7287	113.782	96.0324	137.293	148.185	102.433	132.179	36.4817	57.7717	90.6489	57.469	69.8557	74.5335	26.5923	49.9808	385.905	430.783	622.731	466.626	173.055	171.407	476.949	465.156
ENSGALG00000002563	351.529	420.097	542.904	534.769	331.513	291.833	416.562	491.77	449.454	1273.34	736.666	694.737	885.134	365.038	433.987	441.649	468.072	666.001	482.743	547.99	839.855	838.992	489.309	567.69
ENSGALG00000002564	71.7592	36.4613	40.0947	37.6598	33.4861	61.9956	68.2889	63.2159	68.5856	37.7285	49.3406	71.517	20.3377	97.4218	79.777	100.87	71.0878	56.7768	76.4884	87.6228	24.4428	24.0571	69.0704	90.8638
ENSGALG00000002567	0.908344	0	0	1.88299	3.34861	0	15.0235	0.820985	0	0	3.44237	25.5418	12.3795	4.10815	2.12739	0	0.923218	0.90122	0.721589	0	0	1.00238	1.45411	3.33445
ENSGALG00000002569	2656	3568.45	2977.84	2946.88	1474.51	1941.52	3171.33	3515.46	1913.83	2678.72	2220.33	2390.71	1705.72	761.181	1888.06	1765.69	1335.9	1802.44	1301.75	1365.8	2698.49	2705.42	1190.19	1556.35
ENSGALG00000002570	113.543	76.0931	66.102	126.16	77.0181	81.6527	66.9231	101.802	21.889	42.4445	9.17964	8.93963	15.9165	18.1932	26.5923	14.5399	94.1682	111.751	66.3862	57.7197	81.1501	38.0904	82.1574	104.202
ENSGALG00000002574	14.5335	19.0233	8.66912	9.41494	14.5107	15.1209	13.6578	11.4938	18.9705	4.71606	20.6542	12.7709	36.2542	38.1471	15.9554	19.9923	9.23218	3.60488	11.5454	6.95419	13.688	13.0309	10.9058	18.3395
ENSGALG00000002576	98.1012	117.31	65.0184	84.7345	985.609	500.501	111.994	141.209	49.6151	166.241	41.3084	16.6022	154.744	70.4254	67.0127	51.7983	68.3181	310.921	33.1931	58.4152	562.185	323.769	170.858	113.371
ENSGALG00000002577	0.908344	0	0	1.88299	4.46482	4.53626	10.9262	0	0.729634	0	6.88473	7.66254	6.18975	12.3244	1.06369	1.81748	2.76965	3.60488	1.44318	0.695419	0.977712	0	0	0
ENSGALG00000002578	269.778	85.6047	147.375	186.416	226.59	198.084	90.1413	143.672	65.667	234.624	95.2388	191.563	133.522	72.186	87.2229	81.7868	135.713	152.306	123.392	187.763	141.768	132.314	138.141	135.879
ENSGALG00000002579	1.81669	11.0969	3.25092	1.88299	34.6023	9.07253	62.8257	21.3456	24.8075	4.71606	36.7186	11.4938	11.4952	131.461	132.962	191.745	1.84644	4.5061	3.60794	2.78167	0.977712	7.01666	10.1788	7.50251
ENSGALG00000002581	85.3844	50.7287	63.9348	112.979	87.064	87.7011	36.876	45.1542	59.83	298.291	89.5015	123.878	166.239	119.136	58.5032	42.7109	196.645	191.059	160.914	211.407	198.476	150.357	204.303	155.052
ENSGALG00000002583	2543.36	2054.51	2266.97	1918.76	1227.83	1366.93	4012.65	3582.78	1435.92	1130.68	1131.39	1113.62	1016	1791.74	1595.54	1535.77	2089.24	1669.96	1574.51	1899.88	2458.95	2974.06	2839.88	2025.68
ENSGALG00000002585	27.2503	58.6551	27.091	35.7768	102.691	87.7011	31.4129	36.1233	20.4297	24.7593	28.6864	2.55418	53.055	28.1701	70.2038	48.1633	198.492	132.479	287.914	165.51	45.9525	36.0857	129.416	130.877
ENSGALG00000002587	79.026	175.965	117.033	92.2664	71.4371	102.822	57.3626	89.4874	182.408	286.501	167.528	109.83	117.605	80.4023	190.401	164.482	205.878	208.182	178.954	183.591	253.228	135.321	157.771	105.035
ENSGALG00000002588	242.528	150.601	266.575	387.895	512.338	399.191	178.917	224.129	215.972	416.192	212.279	245.201	320.983	312.806	180.828	231.729	228.035	257.749	264.823	278.863	155.456	202.481	264.649	386.796
ENSGALG00000002590	7.26676	12.6822	11.92	16.9469	6.69723	7.56044	23.2182	12.3148	8.75561	1.17901	17.2118	17.8793	7.95825	26.4095	10.6369	15.4486	9.23218	4.5061	11.5454	10.4313	13.688	7.01666	17.4494	17.5059
ENSGALG00000002591	801.16	407.415	483.303	585.609	331.513	441.53	364.663	559.091	253.183	437.414	345.384	344.814	197.188	269.377	344.637	275.349	252.962	304.612	245.34	278.863	286.47	281.669	376.615	396.8
ENSGALG00000002594	3.63338	0	1.08364	0	10.0458	4.53626	2.73155	0.820985	8.75561	23.5803	20.6542	24.2647	21.222	15.8457	36.1656	34.5322	28.6198	27.0366	37.5226	20.1671	23.4651	8.01904	24.7199	25.842
ENSGALG00000002595	305.204	91.9458	159.295	165.703	162.966	195.059	49.168	77.1726	131.334	556.495	216.869	215.828	456.273	194.844	244.65	208.102	230.805	209.083	225.136	282.34	458.547	250.595	225.388	267.59
ENSGALG00000002597	3.63338	3.17055	0	0	3.34861	0	0	0	3.64817	48.3396	1.14746	2.55418	10.611	1.76063	0	2.72623	0	0	0	0	2.93314	3.00714	2.90823	3.33445
ENSGALG00000002598	108.093	136.333	95.3603	94.1494	212.079	228.325	121.554	152.703	202.109	178.031	277.684	162.19	164.47	270.551	153.172	222.642	161.563	319.933	234.516	209.321	219.985	183.436	217.39	206.736
ENSGALG00000002599	72.6676	79.2636	68.2693	64.0216	56.9264	71.0681	61.46	133.821	53.2633	43.6235	37.866	113.661	53.9392	45.1896	70.2038	47.2546	21.234	28.839	43.2953	41.7251	68.4399	52.1238	27.6281	32.5109
ENSGALG00000002602	9.99179	4.75582	13.0037	18.8299	13.3945	22.6813	86.044	17.2407	25.5372	34.1914	9.17964	141.757	38.0227	24.6489	24.465	18.1748	139.406	123.467	212.869	118.221	53.7742	62.1476	159.952	143.381
ENSGALG00000002603	474.156	361.442	408.532	416.14	500.06	374.998	449.341	573.869	492.503	736.884	458.982	545.317	510.212	843.931	504.191	574.325	385.905	408.252	368.732	385.262	418.461	417.993	410.787	439.314
ENSGALG00000002604	97.1929	175.965	131.12	122.394	79.2505	122.479	173.454	191.29	151.034	90.7841	183.593	137.926	98.1517	117.376	182.955	143.581	171.719	181.145	127.721	152.992	184.788	150.357	133.778	143.381
ENSGALG00000002605	512.306	147.43	567.827	478.279	140.642	276.712	65.5573	137.925	172.923	438.593	205.394	356.308	317.446	176.063	208.484	155.395	192.953	206.379	283.584	442.982	276.693	224.533	146.138	375.126
ENSGALG00000002606	166.227	285.349	179.884	190.182	300.259	294.857	206.232	174.87	488.855	308.902	519.797	272.02	255.548	373.841	644.598	587.956	235.421	164.022	247.505	275.386	263.005	263.626	298.093	245.082
ENSGALG00000002607	1.81669	4.75582	2.16728	1.88299	21.2079	1.51209	4.09733	6.56788	33.5632	114.364	39.0135	40.8669	106.11	245.902	112.752	82.6955	2.76965	2.70366	5.05112	6.25877	14.6657	14.0333	3.63528	7.50251
ENSGALG00000002610	59.9507	4.75582	73.6875	54.6066	120.55	52.9231	1.36578	3.28394	39.4002	165.062	56.2253	25.5418	5.3055	32.8652	20.2102	21.8098	36.9287	13.5183	33.9147	29.903	3.91085	14.0333	18.1764	12.5042
ENSGALG00000002611	0	0	0	0	1.1162	1.51209	24.584	0.820985	0.729634	5.89507	3.44237	21.7105	32.7172	8.21629	2.12739	0	3.69287	1.80244	2.16477	0	0	4.00952	4.36234	6.6689
ENSGALG00000002612	376.055	691.179	464.882	465.098	634.004	527.719	807.174	614.097	950.713	1115.35	1234.66	1006.35	774.603	922.572	939.242	856.944	486.536	557.855	576.549	514.61	448.77	534.269	524.935	456.82
ENSGALG00000002614	119.901	36.4613	46.5965	64.0216	530.197	449.09	30.0471	68.9627	229.835	156.809	221.459	284.791	320.098	721.86	219.121	226.277	180.028	199.17	153.698	173.855	437.037	511.214	377.342	325.109
ENSGALG00000002615	420.563	194.989	342.43	337.055	1254.61	1079.63	225.353	417.06	4226.77	8184.72	4071.17	6241.14	3071.88	4660.4	2897.5	3667.68	1936.91	2347.68	1772.22	2620.34	2258.52	4055.63	2791.9	3343.62
ENSGALG00000002616	99.0095	194.989	147.375	193.948	226.59	198.084	204.867	160.092	337.82	297.112	258.177	468.692	256.432	135.569	335.064	305.337	317.587	333.451	333.374	321.979	428.238	288.685	245.745	248.417
ENSGALG00000002618	45.4172	64.9962	48.7638	50.8407	22.3241	28.7297	28.6813	35.3024	11.6741	0	13.7695	8.93963	65.4345	17.6063	6.38216	15.4486	28.6198	15.3207	25.2556	28.5122	39.1085	39.0928	15.9952	20.0067
ENSGALG00000002621	28.1587	30.1202	34.6765	28.2448	26.7889	24.1934	46.4364	43.5122	19.7001	10.6111	16.0644	7.66254	9.72675	41.0815	19.1465	40.8934	35.0823	13.5183	17.3181	18.0809	30.3091	23.0547	34.8987	25.842
ENSGALG00000002622	129.893	47.5582	131.12	122.394	187.522	125.503	65.5573	143.672	183.868	475.143	247.85	95.7817	259.969	381.471	140.408	116.319	152.331	153.207	136.38	187.763	150.568	212.505	209.392	249.25
ENSGALG00000002623	19.0752	74.5078	37.9274	45.1917	14.5107	18.1451	21.8524	14.7777	10.9445	0	3.44237	12.7709	53.055	3.52127	10.6369	8.17868	6.46253	3.60488	6.4943	6.95419	56.7073	31.0738	1.45411	0.833612
ENSGALG00000002624	378.78	599.233	562.409	540.417	439.785	479.332	711.57	706.868	596.111	562.39	589.792	726.664	450.083	414.923	543.548	551.607	581.627	519.102	535.419	468.712	544.586	731.738	544.565	612.705
ENSGALG00000002626	134.435	80.8489	100.779	137.458	397.369	266.127	57.3626	75.5306	46.6966	87.2471	79.1744	97.0588	217.525	85.0973	53.1847	66.3382	385.905	284.785	490.68	446.459	129.058	169.402	290.096	245.082
ENSGALG00000002629	634.933	882.997	624.177	585.609	788.041	786.286	532.653	468.783	336.361	192.179	218.016	113.661	253.78	187.801	234.013	318.06	497.615	547.941	529.646	453.413	433.127	347.826	429.69	380.961
ENSGALG00000002630	117.176	44.3876	114.866	96.0324	99.3422	72.5802	111.994	137.105	284.557	306.544	190.478	300.116	259.969	512.931	255.287	231.729	101.554	133.38	149.369	112.658	97.7712	95.2261	181.764	149.217
ENSGALG00000002631	15.4419	15.8527	17.3382	5.64896	7.81343	7.56044	10.9262	8.20985	18.9705	1.17901	5.73728	17.8793	8.8425	22.8882	7.44586	9.08742	22.1572	18.9256	44.0169	21.558	8.79941	13.0309	26.9011	22.5075
ENSGALG00000002632	10.9001	22.1938	13.0037	7.53195	16.7431	27.2176	16.3893	13.9567	32.8335	99.0372	51.6355	5.10836	26.5275	46.3634	47.8662	55.4333	64.6253	47.7646	92.3633	60.5014	15.6434	19.0452	55.2563	57.5193
ENSGALG00000002633	0.908344	0	2.16728	0	2.23241	0	1.36578	0.820985	1.45927	0	0	0	12.3795	2.93439	0	1.81748	0.923218	0	0	0.695419	4.88856	1.00238	2.18117	0
ENSGALG00000002634	447.814	321.81	398.78	418.023	344.907	405.24	480.754	590.288	337.091	269.994	297.191	372.91	389.07	316.327	285.07	338.961	238.19	388.426	300.902	344.232	373.486	497.181	385.34	407.637
ENSGALG00000002637	181.669	50.7287	9.75276	163.82	1.1162	0	0	2.46296	1.45927	0	12.622	0	32.7172	22.3014	7.44586	5.45245	2.76965	5.40732	11.5454	2.08626	0.977712	2.00476	0	0.833612
ENSGALG00000002638	11.8085	53.8993	4.33456	7.53195	17.8593	15.1209	5.46311	4.92591	7.29634	1.17901	3.44237	61.3003	25.6432	13.4982	14.8917	9.08742	9.23218	6.30854	2.88635	2.78167	8.79941	7.01666	13.8141	3.33445
ENSGALG00000002639	110.818	144.26	119.2	131.809	88.1802	136.088	144.772	92.7713	224.727	407.939	146.874	171.13	126.448	238.273	164.873	139.946	174.488	121.665	195.551	172.464	125.147	112.267	104.696	100.867
ENSGALG00000002643	49.9589	22.1938	92.1094	69.6705	78.1343	75.6044	35.5102	85.3825	182.408	478.68	173.266	157.082	141.48	129.7	96.7961	134.494	1359.9	1248.19	1575.95	1934.65	739.151	903.145	2165.17	1944.82
ENSGALG00000002644	2077.38	1737.46	1892.04	2041.16	1302.61	1543.84	1690.83	2354.59	2616.47	5043.83	3485.97	3261.69	3499.86	2564.07	3813.34	4225.65	3473.15	3529.18	3392.91	3643.99	5463.46	3488.28	3985	3912.14
ENSGALG00000002645	1.81669	15.8527	3.25092	0	50.2292	75.6044	12.292	3.28394	4.3778	0	3.44237	10.2167	184.808	14.672	0	5.45245	2.76965	0	3.60794	0.695419	31.2868	24.0571	2.18117	0
ENSGALG00000002646	43.6005	61.8256	58.5166	71.5535	12.2783	19.6571	101.068	58.2899	96.3117	30.6544	149.169	62.5774	41.5597	30.5177	104.242	80.8781	27.6965	12.6171	14.4318	29.2076	52.7965	28.0666	15.9952	14.1714
ENSGALG00000002647	3.63338	9.51164	6.50184	13.1809	2.23241	7.56044	4.09733	1.64197	56.1818	20.0433	51.6355	16.6022	31.833	44.0159	37.2293	29.9885	16.6179	0.90122	19.4829	9.73586	7.8217	3.00714	2.18117	5.00167
ENSGALG00000002648	331.546	90.3606	334.845	321.991	495.595	272.176	165.259	380.937	384.517	881.903	321.287	495.511	792.288	1304.04	454.197	419.839	288.967	272.168	420.686	459.672	253.228	236.562	542.384	635.213
ENSGALG00000002649	516.848	532.652	569.995	444.385	311.421	291.833	570.895	594.393	461.129	225.192	460.129	487.848	337.783	360.343	458.452	457.097	295.43	243.329	353.578	324.065	216.074	309.735	293.731	289.264
ENSGALG00000002651	477.789	171.209	429.121	391.661	213.195	229.837	118.823	227.413	45.9669	112.006	28.6864	61.3003	90.1935	58.1009	60.6305	42.7109	232.651	272.168	223.692	239.224	90.9273	89.2118	274.1	363.455
ENSGALG00000002652	5.45007	14.2675	4.33456	3.76598	13.3945	12.0967	19.1209	4.10493	7.29634	0	5.73728	6.38545	0	2.34751	15.9554	8.17868	11.0786	0.90122	5.77271	1.39084	2.93314	1.00238	2.18117	0
ENSGALG00000002653	144.427	221.938	205.892	169.469	219.892	202.62	285.447	248.758	252.453	278.247	267.357	166.022	219.294	187.214	256.35	256.265	180.951	150.504	190.499	164.814	175.988	200.476	162.861	187.563
ENSGALG00000002655	381.505	592.892	537.485	493.343	592.705	430.945	467.096	293.092	197.731	80.173	196.215	297.562	108.763	172.542	204.229	184.475	726.573	532.621	622.731	458.281	425.305	262.624	597.64	544.349
ENSGALG00000002656	208.919	198.159	231.899	229.725	274.586	303.93	183.014	192.111	211.594	154.451	135.4	93.2276	169.776	213.624	206.357	237.182	309.278	227.107	296.573	241.31	219.985	198.471	237.747	217.573
ENSGALG00000002658	549.548	348.76	523.398	529.12	395.136	384.07	329.152	477.813	439.24	378.464	533.567	426.548	310.372	336.281	303.153	364.406	608.401	560.559	650.151	712.109	305.046	467.109	620.179	573.525
ENSGALG00000002659	400.58	526.311	345.681	261.735	324.816	387.094	498.509	435.943	379.41	498.723	306.37	380.573	362.542	176.063	310.599	295.341	276.042	208.182	188.335	216.275	357.843	351.835	165.769	176.726
ENSGALG00000002661	1193.56	1667.71	1283.03	1169.34	1131.83	1193.04	1608.89	1701.08	1303.86	1168.4	1485.95	1494.2	1197.27	579.836	1200.91	1232.25	974.918	1129.23	1134.34	1072.34	1125.35	1394.31	942.992	1082.86
ENSGALG00000002663	228.903	358.272	284.997	212.778	245.565	257.055	682.889	421.165	372.113	261.741	336.204	309.056	298.876	372.081	504.191	428.926	179.104	164.022	152.977	179.418	248.339	345.821	228.296	196.733
ENSGALG00000002664	469.614	718.129	432.372	517.822	1184.29	1011.59	760.738	837.405	588.085	286.501	729.781	877.361	671.145	532.885	763.732	705.184	811.509	851.652	849.31	696.809	788.036	963.287	980.072	896.967
ENSGALG00000002665	256.153	60.2404	189.637	175.118	285.748	238.91	83.3124	105.907	83.9079	192.179	42.4558	70.2399	459.81	187.801	125.516	99.9617	143.099	213.589	111.846	140.475	350.999	266.633	215.209	256.753
ENSGALG00000002666	154.419	74.5078	140.873	188.299	381.742	263.103	87.4097	102.623	122.578	148.556	106.713	108.553	105.226	202.473	56.3758	100.87	238.19	228.91	230.908	239.224	86.0387	133.317	239.929	194.232
ENSGALG00000002667	860.202	259.985	876.665	1069.54	160.733	270.664	114.725	234.802	73.693	88.4261	65.4049	112.384	237.863	62.796	45.7388	58.1595	1919.37	1591.55	1908.6	952.028	1076.46	958.275	3046.37	2686.73
ENSGALG00000002670	576.799	1001.89	711.951	758.844	546.94	536.791	814.003	831.658	763.197	732.168	961.567	733.05	687.946	396.143	812.662	607.04	736.728	747.111	698.498	663.429	744.039	851.021	606.365	664.389
ENSGALG00000002671	0	0	0	0	1.1162	1.51209	6.82889	0.820985	0	0	0	89.3963	0.88425	2.93439	5.31847	0.908742	1.84644	1.80244	3.60794	3.47709	17.5988	7.01666	5.0894	9.16974
ENSGALG00000002672	892.903	504.117	871.247	785.206	2038.19	1191.53	887.755	923.608	825.945	631.952	562.253	846.711	1683.61	1032.91	675.446	760.617	1411.6	1622.2	1156.71	1224.63	1817.57	1816.31	1437.39	1067.02
ENSGALG00000002673	79.026	120.481	81.273	77.2025	118.318	130.04	140.675	83.7405	51.0744	29.4754	64.2575	19.1563	182.155	102.704	59.5669	66.3382	104.324	95.5293	98.8576	118.917	192.609	134.319	101.788	124.208
ENSGALG00000002675	29.9754	17.438	27.091	32.0108	50.2292	39.3143	30.0471	10.6728	6.5667	8.2531	17.2118	3.83127	11.4952	14.0851	0	4.54371	78.4735	40.5549	180.397	94.5769	36.1754	17.0405	167.95	59.1865
ENSGALG00000002677	398.763	285.349	365.187	395.427	372.812	390.119	266.327	410.493	191.894	365.495	144.579	269.466	219.294	109.159	142.535	185.383	268.656	265.86	344.919	318.502	189.676	255.607	252.289	348.45
ENSGALG00000002678	128.985	76.0931	47.6802	58.3726	108.272	95.2615	55.9969	36.1233	24.8075	37.7285	13.7695	45.9752	96.3832	74.5335	17.0191	35.4409	102.477	133.38	154.42	93.8815	13.688	23.0547	159.952	115.872
ENSGALG00000002679	69.0342	98.2869	73.6875	107.33	99.3422	123.991	105.165	77.1726	18.9705	15.3272	21.8016	90.6734	193.651	26.4095	52.121	37.2584	103.4	133.38	91.6418	123.089	106.571	111.264	111.24	174.225
ENSGALG00000002681	134.435	131.578	120.284	156.288	114.969	114.919	92.8728	161.734	57.6411	380.822	107.861	74.0712	231.673	49.2978	93.6051	82.6955	108.017	70.2951	100.301	77.1915	114.392	110.262	101.788	101.701
ENSGALG00000002682	923.786	578.625	859.326	726.833	203.149	263.103	938.289	853.004	368.465	208.686	468.162	432.933	262.622	288.744	273.369	315.334	253.885	233.416	292.243	326.847	96.7935	206.49	213.028	191.731
ENSGALG00000002683	361.521	153.771	270.91	291.863	273.47	241.934	183.014	340.709	262.668	602.477	152.612	121.324	208.683	264.682	171.255	189.927	187.413	201.873	149.369	209.321	208.253	223.531	176.675	180.894
ENSGALG00000002686	223.453	202.915	215.644	173.235	315.886	290.321	366.028	380.937	322.498	272.352	216.869	403.56	387.301	292.265	297.834	341.687	197.569	204.577	157.306	204.453	371.531	415.988	280.644	261.754
ENSGALG00000002688	1.81669	0	3.25092	0	1.1162	0	0	0	5.83707	4.71606	2.29491	0	6.18975	5.2819	1.06369	0	1.84644	0.90122	0	4.86793	0.977712	1.00238	2.90823	1.66722
ENSGALG00000002689	62.6758	95.1164	101.862	86.6174	59.1589	61.9956	125.651	122.327	67.8559	34.1914	94.0913	151.974	133.522	63.3828	108.497	88.148	53.5466	46.8634	49.7896	48.6793	54.7519	91.2166	34.8987	42.5142
ENSGALG00000002690	294.304	193.403	249.237	261.735	188.639	232.862	254.035	303.764	123.308	198.074	115.893	88.1192	108.763	218.319	125.516	127.224	210.494	253.243	197.715	182.895	102.66	152.362	242.11	236.746
ENSGALG00000002692	1.81669	4.75582	3.25092	9.41494	7.81343	1.51209	10.9262	1.64197	8.02597	3.53704	19.5067	10.2167	7.95825	3.52127	8.50955	7.26994	0.923218	3.60488	0.721589	0	0.977712	6.01428	0.727057	4.16806
ENSGALG00000002693	148.968	145.845	178.801	129.926	125.015	164.818	161.162	185.543	215.972	193.358	198.51	205.611	197.188	316.327	145.726	174.479	192.953	152.306	189.056	175.246	94.8381	141.336	198.486	165.889
ENSGALG00000002695	268.87	264.741	340.263	263.618	294.678	346.268	286.813	261.073	284.557	231.087	208.837	174.961	209.567	224.774	328.681	241.725	576.088	668.705	485.629	582.065	444.859	373.888	636.174	616.873
ENSGALG00000002696	2514.3	1122.37	2155.36	1867.92	1047	1933.96	1361.68	2640.29	1451.24	2877.97	2050.5	3697.17	1991.33	1471.89	1938.05	1872.92	2042.16	1678.07	2870.48	3357.48	2607.56	1897.51	2053.93	3823.78
ENSGALG00000002697	114.451	150.601	160.379	171.352	141.758	151.209	203.501	151.882	128.416	104.932	113.598	132.817	146.785	146.133	263.796	146.308	132.943	91.0232	98.1361	101.531	175.011	130.309	110.513	98.3663
ENSGALG00000002699	1434.28	710.202	1524.68	1406.59	741.16	668.343	1252.42	1531.96	357.521	332.482	379.808	407.392	99.9202	402.012	372.293	343.505	451.454	447.906	612.629	587.629	117.325	132.314	674.708	752.752
ENSGALG00000002701	500.498	472.411	579.747	564.896	213.195	240.422	460.267	431.838	580.789	727.452	685.031	431.656	475.726	264.095	462.707	430.744	229.881	267.662	243.175	171.768	275.715	384.914	163.588	180.06
ENSGALG00000002702	1073.66	350.345	799.726	815.334	1072.67	789.31	415.196	697.837	882.857	1518.57	685.031	933.553	1275.09	1243.59	639.28	775.157	914.909	843.542	1200	1128.66	714.708	942.237	1163.29	1190.4
ENSGALG00000002703	342.446	467.655	364.103	310.693	280.167	284.273	284.082	371.085	423.917	661.427	465.867	329.489	429.745	207.168	363.783	366.223	273.273	368.599	323.993	280.254	427.26	339.807	250.835	247.583
ENSGALG00000002704	45.4172	19.0233	26.0074	24.4788	32.3699	31.7538	15.0235	13.9567	13.863	38.9075	13.7695	217.105	48.6337	29.9308	7.44586	7.26994	347.13	456.017	347.084	315.72	123.192	141.336	280.644	252.585
ENSGALG00000002705	56.3174	66.5815	37.9274	41.4257	63.6237	86.189	54.6311	37.7653	34.2928	63.6668	49.3406	3.83127	45.981	41.6683	37.2293	46.3459	47.0841	60.3817	72.8805	43.116	82.1278	90.2142	42.1693	54.1848
ENSGALG00000002706	297.029	634.109	476.802	329.523	396.253	373.486	804.443	448.258	404.947	331.303	448.655	412.5	296.224	284.636	433.987	421.656	391.444	330.748	333.374	250.351	434.104	358.852	359.893	325.942
ENSGALG00000002707	33.6087	11.0969	22.7564	39.5427	30.1375	25.7055	15.0235	23.8086	68.5856	241.698	72.2897	158.359	75.1612	103.877	38.293	59.977	30.4662	49.5671	31.7499	31.9893	39.1085	41.0976	31.2634	51.684
ENSGALG00000002708	9.08344	84.0195	2.16728	1.88299	13.3945	30.2418	5.46311	5.7469	7.29634	3.53704	11.4746	37.0356	7.95825	35.2127	6.38216	8.17868	13.8483	7.20976	10.8238	6.25877	0	3.00714	13.8141	6.6689
ENSGALG00000002709	468.706	524.725	405.281	474.513	637.353	580.642	364.663	371.906	159.06	70.7409	97.5337	123.878	217.525	187.214	119.134	141.764	488.382	572.274	584.487	429.073	291.358	256.609	551.109	661.055
ENSGALG00000002710	147.152	172.795	151.71	158.171	164.082	222.277	157.064	114.117	96.3117	64.8458	88.354	22.9876	86.6565	68.0779	77.6497	93.6005	232.651	343.365	211.425	144.647	199.453	157.374	230.477	160.887
ENSGALG00000002712	28.1587	39.6318	41.1783	26.3618	264.541	249.494	45.0706	45.1542	169.275	181.568	164.086	126.432	722.432	179.585	167	176.296	195.722	225.305	150.09	173.159	288.425	206.49	190.489	144.215
ENSGALG00000002714	10.9001	14.2675	5.4182	1.88299	24.5565	10.5846	17.7551	13.1358	0.729634	1.17901	0	6.38545	2.65275	1.17376	6.38216	1.81748	0.923218	0.90122	0.721589	0.695419	2.93314	3.00714	2.18117	2.50084
ENSGALG00000002715	2059.22	1233.34	1638.46	1536.52	1990.19	1627.01	1455.92	2007.31	2113.02	3547.66	1642.01	2002.48	2582.89	3784.78	1730.63	1997.42	1668.25	1952.94	1649.55	1593.2	1882.1	2105	2157.18	2118.21
ENSGALG00000002716	151.694	164.868	94.2767	96.0324	131.712	151.209	109.262	96.0553	86.8264	153.272	80.3219	51.0836	115.837	91.553	97.8598	120.863	128.327	137.887	116.176	127.957	195.542	119.283	122.873	142.548
ENSGALG00000002719	480.514	673.741	533.151	502.758	773.53	712.193	673.328	597.677	634.781	826.489	615.036	939.938	860.375	740.053	839.254	708.819	501.307	529.917	528.203	394.302	621.825	708.683	463.862	485.162
ENSGALG00000002720	0.908344	19.0233	5.4182	1.88299	2.23241	113.407	9.56044	0.820985	0.729634	10.6111	0	8.93963	3.537	1.76063	1.06369	0	1.84644	1.80244	0	0	0	4.00952	0	0
ENSGALG00000002722	327.912	96.7016	208.059	297.512	517.919	296.369	16.3893	47.6171	167.816	224.013	98.6811	257.972	568.573	242.381	91.4777	67.2469	231.728	685.828	219.363	173.159	573.917	310.738	224.66	154.218
ENSGALG00000002723	260.695	115.725	238.401	210.895	257.843	232.862	152.967	200.32	261.939	159.167	243.26	279.683	195.419	302.829	203.166	248.995	320.357	284.785	327.601	369.963	273.759	310.738	407.152	340.114
ENSGALG00000002725	257.061	137.919	258.99	395.427	371.696	353.829	84.6782	135.463	143.738	187.463	162.939	241.37	482.8	313.98	240.395	166.3	184.644	175.738	114.011	173.159	271.804	281.669	171.585	238.413
ENSGALG00000002726	283.403	344.004	296.917	242.905	296.91	288.809	374.223	212.635	223.998	211.044	285.716	215.828	199.84	231.23	226.567	266.261	392.368	301.909	441.612	295.553	174.033	236.562	402.789	297.6
ENSGALG00000002728	26.342	34.876	21.6728	56.4896	90.4126	57.4593	12.292	12.3148	21.1594	10.6111	1.14746	15.3251	104.341	4.69502	26.5923	8.17868	27.6965	20.7281	17.3181	20.1671	41.0639	25.0595	16.7223	10.837
ENSGALG00000002729	65.4008	131.578	66.102	114.862	95.9936	111.895	84.6782	77.1726	18.9705	11.7901	8.03219	2.55418	95.499	15.2588	20.2102	29.9885	20.3108	27.0366	17.3181	22.2534	83.1056	99.2356	15.2682	14.1714
ENSGALG00000002732	19.9836	34.876	18.4219	11.2979	32.3699	40.8264	25.9498	22.1666	22.6186	22.4013	29.8338	33.2043	45.981	46.3634	20.2102	35.4409	22.1572	12.6171	18.0397	22.2534	52.7965	34.0809	21.8117	18.3395
ENSGALG00000002734	2130.98	1551.98	1794.51	1834.03	1340.56	1450.09	2439.28	2914.5	788.005	997.446	565.695	826.277	679.104	1178.45	896.694	941.457	1561.16	1593.36	1362.36	1328.95	1410.84	2255.36	1537.72	1670.56
ENSGALG00000002735	255.245	182.306	237.317	273.033	232.171	198.084	226.719	366.98	281.639	391.433	208.837	174.961	227.252	336.868	248.904	261.718	119.095	181.145	147.204	136.997	296.247	235.559	199.213	188.396
ENSGALG00000002736	0	0	1.08364	1.88299	0	0	6.82889	0	0	0	0	1.27709	1.7685	0.586878	0	0	0	3.60488	0	0	0	3.00714	0	0.833612
ENSGALG00000002739	243.436	439.121	277.412	295.629	397.369	340.22	486.217	412.135	594.652	772.255	471.604	490.402	336.015	518.8	752.032	665.199	272.349	300.106	335.539	309.461	353.932	276.657	363.528	290.931
ENSGALG00000002740	8.1751	6.34109	8.66912	3.76598	20.0917	7.56044	13.6578	11.4938	14.5927	55.4137	32.1287	26.8189	53.055	34.0389	11.7006	20.9011	8.30896	0	7.93747	9.04044	33.2422	8.01904	5.81645	10.837
ENSGALG00000002742	9.99179	15.8527	14.0873	7.53195	1.1162	4.53626	53.2653	34.4814	0.729634	1.17901	17.2118	2.55418	12.3795	21.7145	23.4013	9.99617	3.69287	2.70366	2.88635	0.695419	1.95542	8.01904	3.63528	3.33445
ENSGALG00000002744	25.4336	23.7791	16.2546	16.9469	4.46482	4.53626	65.5573	23.8086	3.64817	16.5062	1.14746	14.048	24.759	11.1507	2.12739	2.72623	194.799	207.281	294.408	156.469	49.8633	53.1261	207.211	135.045
ENSGALG00000002745	2013.8	1417.23	1544.19	1515.81	2636.48	2186.48	1726.34	1912.07	2093.32	1537.44	1660.37	1886.26	1274.2	1626.83	1441.31	1544.86	2214.8	2363	2406.5	2191.96	1477.32	2217.26	2091.74	2160.72
ENSGALG00000002746	270.687	272.667	258.99	263.618	233.287	222.277	390.612	325.931	282.368	194.537	197.362	159.636	109.647	212.45	308.471	352.592	246.499	216.293	212.869	198.194	189.676	197.469	227.569	245.082
ENSGALG00000002747	1472.43	1512.35	1779.34	1318.09	1406.42	1265.62	2425.62	1870.2	1415.49	1405.39	1485.95	1223.45	1314.88	1130.33	1429.6	1371.29	1498.38	1281.53	1448.23	1279.57	1316.98	1411.35	1551.54	1555.52
ENSGALG00000002749	231.628	87.19	209.143	386.012	646.283	426.409	39.6075	47.6171	39.4002	80.173	65.4049	57.469	61.0132	78.0548	21.2739	32.7147	151.408	169.429	258.329	248.264	62.5736	85.2023	210.846	210.904
ENSGALG00000002750	219.819	462.9	224.313	276.799	715.487	512.598	199.403	177.333	250.994	292.396	220.311	298.839	220.178	286.397	271.242	277.166	352.669	345.167	533.254	347.014	258.116	226.538	287.187	305.102
ENSGALG00000002752	0.908344	0	2.16728	0	4.46482	0	1.36578	0	0	1.17901	0	2.55418	0.88425	0	7.44586	1.81748	0.923218	0	1.44318	0.695419	4.88856	2.00476	0.727057	0
ENSGALG00000002755	379.688	175.965	276.328	242.905	241.1	285.785	214.427	307.048	336.361	424.445	232.933	270.743	293.571	227.709	223.376	229.003	87.7057	138.788	119.062	149.515	208.253	281.669	100.334	137.546
ENSGALG00000002756	0.908344	0	0	0	0	1.51209	0	1.64197	0	0	1.14746	0	0	2.34751	0	0	56.3163	63.9866	124.835	130.043	11.7325	14.0333	52.3481	35.8453
ENSGALG00000002759	240.711	272.667	294.75	235.373	263.424	225.301	285.447	160.092	114.553	425.624	165.234	178.793	93.7305	86.2711	67.0127	103.597	204.954	141.491	273.482	166.9	72.3507	88.2095	212.301	187.563
ENSGALG00000002761	221.636	372.539	294.75	256.086	290.213	263.103	420.659	334.962	337.82	168.599	356.859	565.751	270.58	310.459	395.694	392.577	449.607	328.945	387.493	335.887	270.826	286.681	398.427	313.438
ENSGALG00000002762	297.029	199.744	271.994	241.022	295.794	257.055	337.347	314.437	313.013	155.63	314.403	307.779	222.831	434.877	248.904	312.607	335.128	226.206	304.51	296.248	176.966	239.569	332.265	267.59
ENSGALG00000002763	24.5253	22.1938	22.7564	18.8299	15.6269	21.1692	10.9262	11.4938	2.1889	0	2.29491	43.4211	32.7172	3.52127	5.31847	7.26994	324.973	354.179	519.544	374.135	105.593	153.364	375.888	284.262
ENSGALG00000002764	457.806	863.974	675.108	687.291	352.721	488.404	824.929	670.745	210.864	112.006	244.408	89.3963	407.639	126.766	221.248	195.38	299.123	306.415	318.942	305.289	518.188	317.755	214.482	265.922
ENSGALG00000002765	310.654	467.655	409.616	346.47	634.004	523.182	621.429	552.523	659.589	504.618	600.119	404.837	699.441	1116.24	682.891	927.826	373.903	310.921	456.766	453.413	313.846	375.893	574.375	506.003
ENSGALG00000002766	56.3174	44.3876	48.7638	52.7237	54.694	58.9714	47.8022	49.2591	15.3223	3.53704	0	0	47.7495	19.367	12.7643	8.17868	30.4662	110.85	24.534	37.5526	95.8158	65.1547	121.418	106.702
ENSGALG00000002769	10.9001	30.1202	20.5892	16.9469	49.113	18.1451	13.6578	32.8394	86.8264	103.753	61.9626	35.7585	66.3187	172.542	174.446	124.498	45.2377	29.7402	74.3236	83.4502	40.0862	33.0785	79.2492	76.6923
ENSGALG00000002771	1942.04	1198.47	1169.25	1419.77	2046	2259.06	906.876	1509.79	772.682	2442.92	1671.84	1003.79	2915.37	754.725	1441.31	1323.13	1257.42	1276.13	1311.85	1458.29	2114.79	1797.27	1375.59	1725.58
ENSGALG00000002773	441.455	456.559	312.088	382.247	231.054	303.93	260.863	413.776	285.287	556.495	467.014	280.96	368.732	352.714	442.497	341.687	302.816	329.846	257.607	303.203	568.051	354.843	210.119	255.919
ENSGALG00000002774	1080.93	1106.52	672.94	747.546	1278.05	1176.4	583.187	718.362	396.191	294.754	361.448	435.488	332.478	458.939	496.745	458.915	1046.01	1100.39	1060.01	847.715	957.18	636.511	709.607	752.752
ENSGALG00000002775	49.0506	42.8024	68.2693	114.862	254.495	182.963	15.0235	34.4814	11.6741	14.1482	47.0457	26.8189	74.277	62.796	40.4204	24.536	5.53931	0.90122	5.05112	2.08626	0.977712	6.01428	2.18117	5.00167
ENSGALG00000002777	169.86	160.113	213.477	182.65	214.311	294.857	169.356	276.672	143.008	209.865	180.15	191.563	252.011	119.136	156.363	190.836	208.647	227.107	338.425	285.817	305.046	263.626	196.305	292.598
ENSGALG00000002778	3492.58	2430.22	2580.15	2941.23	1430.97	1607.35	2854.47	3311.03	1385.57	1089.41	990.254	1237.5	626.933	974.218	1155.17	1244.98	1487.3	1450.06	1282.98	1434.65	1095.04	1335.17	1386.5	1258.75
ENSGALG00000002779	622.216	261.57	509.311	472.63	629.54	415.824	439.78	677.313	566.925	1384.16	553.073	711.339	666.724	901.445	529.72	477.09	420.064	356.883	355.022	468.017	388.152	429.019	407.879	322.608
ENSGALG00000002781	573.165	898.85	959.021	726.833	333.745	352.316	1606.15	1225.73	863.886	581.254	874.361	504.45	611.017	436.05	813.726	762.435	112.633	175.738	135.659	185.677	327.534	398.947	143.957	156.719
ENSGALG00000002783	679.442	437.535	469.216	485.811	772.414	632.053	1078.96	956.448	291.124	130.871	180.15	196.672	512.865	1461.91	762.668	861.488	291.737	297.402	152.255	207.235	579.783	511.214	586.008	398.467
ENSGALG00000002784	507.765	182.306	469.216	423.672	759.019	446.066	204.867	399.82	358.25	1473.77	330.467	412.5	786.982	924.333	403.14	406.208	252.962	266.761	254.721	363.009	406.728	308.733	371.526	287.596
ENSGALG00000002786	51.7756	63.4109	34.6765	26.3618	348.256	387.094	66.9231	53.364	232.024	60.1298	218.016	316.718	558.846	247.076	211.675	230.821	273.273	291.995	198.437	244.092	494.722	581.38	266.103	305.102
ENSGALG00000002787	322.462	339.248	365.187	312.576	418.577	388.607	458.901	384.221	371.384	361.958	315.55	206.889	332.478	373.841	451.006	378.946	375.75	349.673	329.766	327.542	639.424	378.9	371.526	325.942
ENSGALG00000002789	96.2845	98.2869	120.284	101.681	178.593	243.446	237.645	182.259	20.4297	9.43212	16.0644	48.5294	631.354	55.1665	35.1019	29.0798	37.8519	20.7281	51.9544	36.1618	619.87	174.414	65.4351	52.5176
ENSGALG00000002790	27.2503	11.0969	9.75276	11.2979	16.7431	7.56044	12.292	5.7469	10.9445	4.71606	1.14746	14.048	18.5692	20.5407	1.06369	6.3612	64.6253	61.2829	59.1703	62.5877	26.3982	15.0357	61.7998	63.3545
ENSGALG00000002792	158.96	80.8489	303.419	856.759	442.017	300.905	42.3391	58.2899	0.729634	4.71606	0	0	6.18975	2.93439	0	0	0.923218	0	0	3.47709	0	0	2.90823	0.833612
ENSGALG00000002796	186.211	307.543	199.39	250.437	300.259	272.176	258.132	254.505	261.209	81.352	214.574	160.913	232.558	433.116	277.624	234.456	214.187	201.873	197.715	200.281	114.392	118.281	212.301	176.726
ENSGALG00000002797	644.925	678.497	617.675	570.545	875.105	831.648	632.355	759.411	520.229	539.989	566.843	383.127	849.764	305.177	364.847	438.923	577.934	903.923	541.191	570.939	945.448	982.333	581.645	606.87
ENSGALG00000002798	314.287	168.039	187.47	193.948	321.467	226.813	385.149	355.487	379.41	531.736	247.85	367.802	281.191	696.037	430.796	391.668	178.181	188.355	165.965	170.378	197.498	200.476	231.931	201.734
ENSGALG00000002800	0.908344	0	4.33456	1.88299	6.69723	6.04835	2.73155	2.46296	8.75561	1.17901	39.0135	2.55418	5.3055	12.9113	6.38216	10.9049	0.923218	1.80244	2.88635	2.08626	0	7.01666	1.45411	1.66722
ENSGALG00000002802	0.908344	0	3.25092	0	0	4.53626	16.3893	0	0	45.9816	2.29491	0	20.3377	21.1276	14.8917	2.72623	0	0	0	0	0	2.00476	0.727057	1.66722
ENSGALG00000002803	762.101	746.664	772.635	770.142	582.659	568.545	845.416	949.059	761.738	805.267	768.795	748.375	458.041	656.13	755.223	614.31	547.468	639.866	583.765	566.766	502.544	687.633	577.283	616.873
ENSGALG00000002804	6.35841	4.75582	10.8364	7.53195	26.7889	19.6571	16.3893	3.28394	0	0	0	0	3.537	13.4982	11.7006	0.908742	3.69287	0	2.16477	4.86793	3.91085	5.0119	4.36234	4.16806
ENSGALG00000002805	247.07	266.326	271.994	259.852	213.195	378.022	312.763	284.061	187.516	148.556	283.421	298.839	282.96	135.569	144.662	177.205	484.689	406.45	580.157	473.58	333.4	316.752	424.601	521.841
ENSGALG00000002810	83.5677	64.9962	70.4366	50.8407	60.2751	61.9956	34.1444	46.7962	38.6706	104.932	48.1931	30.6502	64.5502	43.429	38.293	37.2584	112.633	218.095	160.193	140.475	88.9718	107.255	146.865	175.892
ENSGALG00000002813	4334.62	2813.86	3432.97	3570.14	2177.72	2454.12	3269.67	4152.54	2646.38	6226.38	3676.45	4476.2	3393.75	2454.32	4121.81	3878.51	4169.25	3278.64	3447.03	3728.14	4956.02	3405.09	4083.15	4488.17
ENSGALG00000002816	1178.12	998.722	852.825	1088.37	2698.98	2334.66	1018.87	1385	744.226	868.934	382.103	555.534	2223.89	956.611	360.592	474.363	3013.38	3564.32	2379.8	2110.6	3109.13	4239.07	2919.86	2762.59
ENSGALG00000002817	0	0	0	0	1.1162	0	0	0	0	0	0	0	0.88425	0	0	0	0	0	0	0	0	1.00238	0	0
ENSGALG00000002818	1288.03	1236.51	1211.51	1158.04	1669.84	1557.45	2268.56	2240.47	240.05	162.704	187.035	238.816	507.559	374.428	365.911	399.847	491.152	411.857	450.993	326.151	634.535	540.283	407.879	385.129
ENSGALG00000002820	179.852	125.237	132.204	150.639	152.92	158.769	150.235	150.24	172.194	224.013	160.644	181.347	414.713	105.051	162.745	136.311	172.642	194.663	172.46	251.742	287.447	233.555	195.578	222.575
ENSGALG00000002823	118.993	63.4109	65.0184	69.6705	232.171	187.499	146.138	178.154	147.386	100.216	30.9813	254.141	199.84	236.512	132.962	111.775	81.2432	114.455	76.4884	98.054	113.415	180.428	109.786	105.869
ENSGALG00000002827	593.149	578.625	447.543	476.396	351.605	406.752	531.287	631.338	404.947	442.131	265.062	355.031	255.548	230.643	274.433	311.699	284.351	291.995	285.749	278.863	281.581	344.819	240.656	285.095
ENSGALG00000002828	0.908344	1.58527	0	3.76598	1.1162	6.04835	24.584	2.46296	164.168	169.778	103.271	150.697	43.3282	99.1824	215.93	186.292	1.84644	2.70366	0	0	3.91085	6.01428	0.727057	10.837
ENSGALG00000002829	175.31	50.7287	128.953	114.862	140.642	125.503	58.7284	62.3949	158.331	337.198	135.4	183.901	192.766	336.868	138.28	150.851	885.366	878.689	1140.83	1335.9	421.394	403.959	1289.07	1104.54
ENSGALG00000002830	136.252	134.748	145.208	143.107	88.1802	90.7253	117.457	119.864	123.308	44.8026	189.33	174.961	53.055	83.9236	113.815	127.224	130.174	162.22	132.772	98.054	69.4176	93.2214	121.418	112.538
ENSGALG00000002831	173.494	123.651	130.037	114.862	559.219	226.813	66.9231	131.358	36.4817	63.6668	40.1609	44.6981	30.9487	35.2127	22.3376	19.0836	88.6289	173.935	119.062	79.2777	79.1947	105.25	74.8868	80.0268
ENSGALG00000002832	205.286	160.113	202.641	242.905	725.533	520.158	213.061	277.493	334.172	947.928	480.784	482.74	884.25	688.995	409.522	333.508	435.759	616.434	269.153	371.354	974.779	759.804	377.342	405.136
ENSGALG00000002835	83.5677	179.136	111.615	103.564	155.152	123.991	146.138	141.209	221.809	261.741	308.665	263.081	287.381	369.733	303.153	261.718	125.558	99.1342	121.948	133.52	226.829	163.388	151.228	153.385
ENSGALG00000002836	151.694	112.554	114.866	137.458	232.171	195.059	154.333	159.271	113.093	193.358	113.598	89.3963	229.905	148.48	90.414	119.045	115.402	135.183	159.471	122.394	127.103	199.474	120.691	144.215
ENSGALG00000002837	3882.26	3143.6	3221.66	4748.9	1512.46	1962.69	1770.05	2580.36	1696.4	3359.01	2402.77	2565.67	2056.76	2001.25	2843.25	2053.76	2736.42	1965.56	1983.65	2344.26	2993.76	2273.4	2250.24	2558.36
ENSGALG00000002839	77.2093	123.651	99.6949	114.862	63.6237	101.31	49.168	63.2159	82.4486	146.198	180.15	88.1192	118.489	68.0779	130.834	54.5245	197.569	185.651	243.897	174.55	145.679	99.2356	119.964	155.052
ENSGALG00000002840	10.9001	7.92636	0	7.53195	0	0	17.7551	13.1358	5.10744	12.9692	3.44237	24.2647	5.3055	49.8846	3.19108	9.08742	79.3968	85.6159	172.46	176.636	3.91085	11.0262	51.621	70.0234
ENSGALG00000002841	216.186	298.031	228.648	192.065	447.598	432.457	286.813	256.968	312.283	476.322	291.454	205.611	481.916	431.942	282.943	368.041	203.108	178.441	247.505	194.022	266.915	318.757	229.75	220.907
ENSGALG00000002843	121.718	47.5582	94.2767	154.405	143.99	108.87	35.5102	59.1109	165.627	925.527	231.786	321.827	220.178	312.219	187.21	152.669	159.717	237.922	178.954	212.798	133.947	93.2214	222.479	161.721
ENSGALG00000002844	380.596	721.299	523.398	523.471	540.243	613.908	580.455	550.06	654.482	726.273	803.219	661.533	1099.12	690.756	919.031	719.724	961.07	1086.87	1114.13	982.627	874.075	978.323	886.282	864.456
ENSGALG00000002845	0.908344	4.75582	0	0	1.1162	0	2.73155	3.28394	8.02597	0	2.29491	8.93963	5.3055	9.39005	11.7006	0.908742	0.923218	0.90122	0	2.78167	0	1.00238	0.727057	3.33445
ENSGALG00000002846	55.409	23.7791	30.3419	41.4257	103.807	57.4593	30.0471	19.7036	5.83707	55.4137	16.0644	7.66254	38.0227	28.1701	11.7006	10.9049	102.477	101.838	213.59	154.383	29.3314	44.1047	94.5173	80.0268
ENSGALG00000002847	624.033	336.078	516.896	546.066	437.552	405.24	352.371	527.072	528.255	1640.01	447.507	583.63	825.005	734.185	509.509	537.067	596.399	716.47	586.652	676.642	768.482	637.514	703.791	726.076
ENSGALG00000002848	0	0	0	0	1.1162	7.56044	0	0	0	0	0	3.83127	0.88425	4.10815	0	0	0.923218	0.90122	0	0	0	5.0119	0	3.33445
ENSGALG00000002849	33.6087	41.2171	30.3419	37.6598	85.9478	78.6286	58.7284	60.7529	50.3447	50.6976	56.2253	51.0836	225.484	207.755	154.236	112.684	32.3126	43.2585	53.3976	53.5472	153.501	65.1547	73.4327	68.3562
ENSGALG00000002850	200.744	375.71	325.092	195.831	357.186	325.099	514.898	283.24	318.85	264.099	388.987	134.094	394.375	321.022	459.516	289.889	301.892	237.021	259.772	232.27	438.015	342.814	298.093	285.095
ENSGALG00000002852	66.3091	95.1164	63.9348	52.7237	183.058	160.281	75.1177	96.8762	28.4557	1.17901	19.5067	29.3731	19.4535	61.0353	38.293	31.806	88.6289	65.789	222.249	124.48	33.2422	24.0571	74.8868	90.8638
ENSGALG00000002853	441.455	231.45	406.365	450.034	315.886	244.958	263.595	297.197	364.817	690.903	462.424	519.776	359.89	318.675	308.471	295.341	331.435	405.549	308.118	352.577	430.193	474.126	343.898	366.789
ENSGALG00000002854	49.9589	38.0465	31.4256	20.7129	32.3699	42.3385	47.8022	22.9876	24.0779	9.43212	24.0966	21.7105	26.5275	38.1471	32.9745	27.2623	66.4717	58.5793	98.1361	43.8114	34.2199	16.0381	57.4375	35.0117
ENSGALG00000002855	54.5007	28.5349	43.3456	56.4896	21.2079	13.6088	39.6075	34.4814	10.9445	24.7593	11.4746	12.7709	28.296	25.8226	3.19108	7.26994	7.38574	21.6293	17.3181	38.9434	2.93314	4.00952	26.174	30.01
ENSGALG00000002856	505.04	424.853	530.984	553.598	458.76	393.143	509.435	619.844	504.177	429.161	545.041	445.704	377.575	581.009	471.216	471.637	483.766	483.955	373.061	444.373	444.859	440.045	460.227	380.961
ENSGALG00000002859	84.476	66.5815	49.8474	39.5427	87.064	77.1165	60.0942	79.6356	75.1523	57.7717	72.2897	38.3127	60.129	105.051	62.7579	89.9655	41.5448	79.3073	54.1191	54.2427	69.4176	74.1761	68.3433	61.6873
ENSGALG00000002860	0	0	0	0	0	0	0	0	0	2.35803	0	0	0	0	0	0.908742	0	0	0.721589	0	0	1.00238	0	0
ENSGALG00000002861	327.912	242.547	299.085	297.512	309.189	302.418	270.424	362.875	282.368	543.526	322.435	226.045	243.169	319.849	281.879	237.182	269.58	304.612	255.442	252.437	241.495	257.612	299.547	282.595
ENSGALG00000002862	131.71	206.085	192.888	184.533	118.318	139.112	161.162	164.197	286.016	348.988	331.615	296.285	207.799	293.439	452.07	281.71	199.415	162.22	279.255	198.194	200.431	178.424	146.138	181.728
ENSGALG00000002863	1953.85	2457.17	2066.5	1928.18	1208.85	1424.39	2581.32	2484.3	891.613	815.878	755.025	756.037	572.11	459.526	931.796	840.587	785.659	738.099	596.754	536.168	1395.2	1122.67	594.732	644.382
ENSGALG00000002864	0	0	0	0	0	0	0	1.64197	8.02597	0	3.44237	0	1.7685	5.2819	8.50955	3.63497	0	1.80244	0	0	0	1.00238	0	0.833612
ENSGALG00000002866	267.962	244.132	263.325	248.554	284.632	202.62	322.323	325.11	341.469	259.383	337.352	240.093	227.252	371.494	294.643	348.957	226.188	249.638	327.601	264.259	158.389	188.447	302.456	265.922
ENSGALG00000002868	2575.16	2798.01	1838.94	1890.52	1329.4	1623.98	1830.14	2375.93	2442.08	7902.94	4781.45	4343.38	4810.32	3600.5	3042.16	4041.18	4667.79	4368.21	3883.59	5394.36	6991.62	4395.44	4660.43	5379.3
ENSGALG00000002869	16.3502	30.1202	22.7564	37.6598	94.8774	123.991	27.3155	42.6912	4.3778	2.35803	4.58982	0	7.95825	20.5407	11.7006	9.08742	38.7752	32.4439	21.6477	21.558	8.79941	14.0333	23.2658	8.33612
ENSGALG00000002870	2463.43	2046.59	2326.57	2027.98	506.757	766.629	1694.93	1739.67	348.035	352.525	402.757	491.68	252.895	322.196	320.172	313.516	450.53	387.524	438.004	431.16	327.534	388.923	382.432	415.139
ENSGALG00000002871	238.895	152.186	163.63	154.405	420.809	249.494	131.115	175.691	323.957	635.489	372.923	766.254	210.451	446.614	292.516	344.413	235.421	242.428	256.164	298.335	199.453	223.531	272.646	279.26
ENSGALG00000002872	259.787	283.764	381.441	306.927	277.935	341.732	382.418	358.77	340.739	260.562	331.615	372.91	278.539	396.73	320.172	273.531	192.953	160.417	265.545	234.356	330.467	237.564	161.407	235.079
ENSGALG00000002873	187.119	290.105	231.899	267.384	250.03	247.982	247.206	253.684	249.535	598.939	343.089	581.076	553.54	287.57	345.701	249.904	263.117	331.649	272.039	262.173	384.241	389.926	273.373	329.277
ENSGALG00000002874	528.656	992.381	758.548	700.471	344.907	331.147	1335.73	808.67	116.741	22.4013	107.861	71.517	190.998	111.507	130.834	129.041	301.892	165.824	226.579	152.297	197.498	197.469	229.023	155.052
ENSGALG00000002877	136.252	104.628	122.451	141.224	229.938	187.499	162.527	202.783	358.25	271.173	273.094	236.262	343.973	361.517	266.987	317.151	139.406	162.22	141.431	175.246	195.542	162.386	187.581	169.223
ENSGALG00000002878	63.5841	110.969	115.949	107.33	117.202	113.407	105.165	87.8454	180.22	69.5619	269.652	135.372	103.457	250.01	174.446	188.11	378.519	241.527	282.141	246.178	127.103	166.395	284.279	201.734
ENSGALG00000002880	334.271	267.911	299.085	305.044	266.773	261.591	211.695	272.567	413.702	979.761	587.497	839.048	486.337	687.821	380.802	343.505	300.046	313.624	320.385	350.491	345.132	285.678	263.194	283.428
ENSGALG00000002881	228.903	307.543	224.313	314.459	84.8316	116.431	148.87	200.32	77.3412	198.074	109.008	40.8669	129.1	64.5566	61.6942	72.6994	44.3145	56.7768	44.7385	59.806	115.37	88.2095	60.3457	75.0251
ENSGALG00000002882	45.4172	55.4846	50.9311	71.5535	63.6237	61.9956	51.8995	48.4381	37.2113	71.9199	68.8473	26.8189	38.907	62.2091	63.8216	67.2469	101.554	106.344	118.341	103.617	56.7073	81.1928	77.068	89.1965
ENSGALG00000002883	267.962	334.493	356.518	323.874	219.892	275.2	543.579	471.245	418.08	423.266	379.808	286.068	292.687	368.559	305.28	334.417	222.496	203.676	217.198	229.488	128.08	265.631	220.298	228.41
ENSGALG00000002886	0	0	0	0	1.1162	0	0	0	0	0	4.58982	3.83127	4.42125	1.17376	2.12739	0	164.333	212.688	208.539	212.103	59.6405	61.1452	101.061	167.556
ENSGALG00000002888	124.443	156.942	75.8548	99.7984	394.02	238.91	66.9231	59.9319	50.3447	130.871	35.5711	98.3359	194.535	136.156	35.1019	47.2546	78.4735	91.9244	106.795	102.922	66.4844	149.355	135.233	88.3629
ENSGALG00000002889	358.796	332.907	391.194	425.555	267.889	294.857	319.592	415.418	594.652	677.933	538.156	560.642	342.205	438.398	653.108	583.413	444.068	376.71	417.078	409.602	375.442	339.807	401.335	427.643
ENSGALG00000002891	302.479	421.683	292.583	352.119	542.476	580.642	355.102	396.536	261.209	373.748	253.588	296.285	580.952	335.694	395.694	346.231	631.481	615.533	522.43	525.737	743.061	719.709	606.365	581.028
ENSGALG00000002892	38.1505	53.8993	53.0984	58.3726	107.156	105.846	69.6546	61.5739	37.2113	100.216	30.9813	12.7709	71.6242	117.963	88.2866	50.8896	36.0055	39.6537	49.068	52.1564	37.1531	51.1214	51.621	41.6806
ENSGALG00000002893	103.551	156.942	65.0184	137.458	1042.54	586.69	15.0235	41.8702	6.5667	28.2964	1.14746	8.93963	26.5275	14.672	11.7006	12.7224	25.8501	66.6902	23.0908	32.6847	18.5765	28.0666	46.5316	54.1848
ENSGALG00000002894	304.295	256.814	284.997	239.139	364.999	254.031	233.548	243.012	219.62	231.087	111.303	61.3003	136.174	176.063	128.707	159.03	409.909	533.522	373.061	260.782	258.116	235.559	338.808	301.768
ENSGALG00000002896	48.1423	74.5078	54.182	35.7768	15.6269	40.8264	55.9969	31.1974	1.45927	15.3272	6.88473	5.10836	28.296	38.734	21.2739	6.3612	27.6965	7.20976	32.4715	15.2992	5.86627	8.01904	15.2682	14.1714
ENSGALG00000002897	3.63338	7.92636	7.58548	5.64896	12.2783	3.02418	2.73155	4.92591	6.5667	0	6.88473	3.83127	3.537	4.10815	10.6369	6.3612	3.69287	0	0.721589	0.695419	0	2.00476	0	0.833612
ENSGALG00000002898	0	52.314	1.08364	0	2.23241	3.02418	6.82889	1.64197	2.1889	0	6.88473	19.1563	3.537	1.76063	2.12739	2.72623	28.6198	22.5305	21.6477	20.8626	9.77712	7.01666	21.8117	16.6722
ENSGALG00000002899	497.773	705.446	609.006	559.247	254.495	341.732	1132.23	1101.76	242.968	181.568	276.537	232.43	126.448	109.159	241.459	249.904	163.41	118.06	129.164	148.82	132.969	124.295	127.962	138.38
ENSGALG00000002900	2.72503	6.34109	4.33456	0	17.8593	19.6571	1.36578	4.10493	8.02597	4.71606	11.4746	0	16.8007	11.7376	5.31847	7.26994	9.23218	7.20976	7.21589	9.73586	14.6657	5.0119	0.727057	2.50084
ENSGALG00000002903	218.911	344.004	347.848	308.81	275.703	322.075	301.837	329.215	343.658	551.779	425.706	242.647	520.823	231.817	385.057	304.429	352.669	353.278	273.482	287.903	673.644	469.114	326.448	294.265
ENSGALG00000002904	36.3338	125.237	76.9384	62.1386	72.5533	75.6044	71.0204	43.5122	69.3152	14.1482	103.271	65.1316	31.833	48.7109	84.0318	106.323	72.9342	37.8512	85.869	68.151	39.1085	43.1023	66.1621	72.5243
ENSGALG00000002906	1189.02	1020.92	1333.96	1167.45	612.796	624.492	1252.42	1274.99	1319.18	1426.61	1326.46	1466.1	680.872	1667.32	1773.18	1369.47	816.125	839.937	789.418	822.68	738.173	866.056	795.4	787.764
ENSGALG00000002907	200.744	3092.87	19.5055	28.2448	58.0426	131.552	1.36578	0	22.6186	38.9075	19.5067	76.6254	59.2447	48.7109	21.2739	18.1748	12.9251	16.222	7.93747	8.34502	19.5542	14.0333	4.36234	10.837
ENSGALG00000002908	604.049	294.861	529.9	508.407	207.614	258.567	401.538	500.801	274.342	643.742	359.153	241.37	390.838	139.09	197.847	198.106	95.0915	155.01	72.1589	108.485	218.03	285.678	90.155	93.3646
ENSGALG00000002909	81.751	191.818	218.895	273.033	130.596	139.112	53.2653	80.4565	54.7225	1.17901	45.8982	80.4567	238.747	244.141	47.8662	69.0644	129.251	175.738	400.482	254.523	83.1056	54.1285	202.849	474.325
ENSGALG00000002910	464.164	797.392	603.587	692.94	568.148	533.767	747.08	646.115	429.754	257.025	534.714	340.983	449.199	249.423	445.688	369.858	642.56	632.656	505.112	474.276	583.694	608.445	484.947	500.167
ENSGALG00000002911	50.8673	47.5582	34.6765	41.4257	42.4158	57.4593	43.7049	43.5122	3.64817	0	20.6542	8.93963	26.5275	5.2819	9.57324	1.81748	7.38574	0	4.32953	4.17251	0	0	2.90823	3.33445
ENSGALG00000002913	421.472	394.733	434.54	476.396	276.819	346.268	341.444	288.987	142.279	97.8582	177.856	116.215	145.017	86.2711	147.853	135.403	226.188	219.898	295.13	227.402	275.715	202.481	194.851	199.233
ENSGALG00000002917	440.547	344.004	468.132	393.544	636.237	777.213	445.243	476.992	482.288	397.328	370.628	406.115	755.149	505.889	554.184	530.706	161.563	202.774	238.846	200.281	333.4	292.695	181.037	230.911
ENSGALG00000002919	516.848	193.403	463.798	589.375	604.983	453.626	223.987	349.74	269.235	800.551	263.915	278.406	378.459	343.911	277.624	243.543	348.976	450.61	348.527	409.602	482.012	430.021	377.342	358.453
ENSGALG00000002921	238.895	137.919	179.884	169.469	178.593	160.281	140.675	177.333	206.486	90.7841	190.478	214.551	144.133	237.686	160.618	170.844	200.338	254.144	238.124	233.661	175.988	182.433	214.482	195.899
ENSGALG00000002922	1675.9	1014.57	1500.84	1227.71	2653.22	2094.24	1764.58	1802.88	1624.89	1082.34	1200.24	1869.66	3658.14	1528.23	1295.58	1564.85	3853.51	4004.12	4419.01	3114.08	3598.96	4308.23	3934.1	3373.63
ENSGALG00000002923	44.5089	17.438	18.4219	48.9577	35.7186	39.3143	6.82889	2.46296	37.941	68.3829	25.244	91.9505	141.48	22.3014	27.656	21.8098	25.8501	24.3329	20.2045	34.7709	111.459	50.119	23.2658	30.01
ENSGALG00000002924	41.7838	72.9226	54.182	47.0747	52.4616	48.3868	77.8493	37.7653	104.338	41.2655	115.893	53.6378	76.9297	83.9236	93.6051	88.148	72.9342	27.9378	76.4884	63.9785	57.685	52.1238	63.981	68.3562
ENSGALG00000002925	1042.78	743.493	795.392	866.174	551.405	610.883	572.261	669.924	493.962	844.175	547.336	1125.12	848.88	704.254	581.841	490.721	403.446	342.463	338.425	362.313	741.106	488.159	298.093	377.626
ENSGALG00000002926	0.908344	1.58527	0	0	0	6.04835	13.6578	0	0	2.35803	6.88473	6.38545	0	1.76063	2.12739	0	0	0.90122	0	0	0.977712	2.00476	0	3.33445
ENSGALG00000002928	1165.41	940.067	1130.24	1094.02	885.15	969.248	1709.95	1803.7	628.215	443.31	595.529	713.893	592.447	529.951	655.235	655.203	547.468	475.844	391.823	518.087	629.647	675.604	636.902	639.381
ENSGALG00000002929	915.611	1528.2	1247.27	1148.62	1167.55	1085.68	1782.34	1364.48	1511.07	1274.51	1246.14	1177.48	992.128	1261.79	1377.48	1529.41	1233.42	1111.2	1174.02	1062.6	1108.73	1083.57	1188.74	1054.52
ENSGALG00000002930	1464.25	2492.05	2084.92	2003.5	342.675	727.314	2431.08	2294.65	70.7745	77.815	81.4693	90.6734	124.679	48.124	106.369	138.129	651.792	654.285	797.355	713.5	222.918	112.267	760.501	901.135
ENSGALG00000002931	8.1751	451.803	4.33456	5.64896	10.0458	219.253	0	1.64197	2.1889	4.71606	1.14746	31.9272	26.5275	7.62942	0	5.45245	0	4.5061	4.32953	3.47709	2.93314	2.00476	2.18117	0.833612
ENSGALG00000002932	3245.51	1818.31	2279.98	2758.58	1836.16	2422.36	2119.69	2765.9	1850.35	4440.17	2135.41	3105.88	3003.8	1669.08	2400.76	2671.7	2420.68	2645.08	2335.78	2580	3715.31	2807.67	2893.69	3177.73
ENSGALG00000002937	1241.71	1101.76	1202.84	1218.29	1033.61	1202.11	1203.25	1554.95	784.356	393.791	704.537	835.217	801.13	555.774	805.216	728.811	806.893	1033.7	795.912	868.578	1230.94	1182.81	828.117	961.989
ENSGALG00000002939	0	0	0	0	0	0	1.36578	0	19.7001	56.5927	42.4558	15.3251	1.7685	55.1665	26.5923	20.9011	3.69287	0	0	2.08626	0	1.00238	2.18117	0
ENSGALG00000002940	69.9425	141.089	92.1094	112.979	36.8348	46.8747	64.1915	59.9319	95.582	41.2655	72.2897	30.6502	72.5085	52.819	70.2038	81.7868	109.863	99.1342	82.2611	75.8006	31.2868	48.1142	57.4375	50.8504
ENSGALG00000002941	386.046	331.322	418.285	376.598	354.953	309.978	422.025	546.776	506.366	726.273	586.35	627.051	412.06	500.607	428.669	491.63	291.737	334.352	328.323	342.841	247.361	366.871	339.535	321.774
ENSGALG00000002942	759.376	792.636	924.345	845.462	789.157	650.198	1241.49	944.954	779.979	819.415	845.674	685.797	513.749	765.876	807.344	770.613	835.512	691.235	1025.38	876.228	553.385	485.152	986.616	901.135
ENSGALG00000002943	3135.61	2625.21	3143.64	2317.96	2635.36	2472.26	5069.76	4862.69	2312.21	2275.5	1847.4	2150.62	2322.92	1849.25	1915.71	2210.06	2610.86	2226.91	2277.33	1895.02	2174.43	2852.77	2351.3	2213.24
ENSGALG00000002944	3.63338	3.17055	3.25092	0	3.34861	3.02418	32.7787	2.46296	18.9705	2.35803	16.0644	33.2043	5.3055	21.1276	8.50955	11.8136	17.5411	15.3207	8.65906	9.73586	4.88856	7.01666	14.5411	11.6706
ENSGALG00000002945	612.224	420.097	638.264	561.13	185.29	176.914	401.538	380.116	345.117	360.779	441.77	467.415	356.353	501.781	287.197	301.702	159.717	219.898	178.232	152.297	248.339	214.509	170.131	147.549
ENSGALG00000002946	13.6252	11.0969	8.66912	7.53195	4.46482	1.51209	9.56044	4.10493	5.10744	2.35803	21.8016	15.3251	3.537	4.69502	9.57324	5.45245	17.5411	8.11098	15.1534	13.9084	0	2.00476	15.9952	14.1714
ENSGALG00000002948	237.986	264.741	484.387	434.97	207.614	311.49	311.397	420.344	221.809	596.581	296.043	535.101	384.649	182.519	308.471	249.904	325.896	334.352	417.8	427.682	618.892	444.054	275.554	426.81
ENSGALG00000002952	68.1258	61.8256	82.3566	73.4365	20.0917	27.2176	98.336	77.9936	57.6411	28.2964	87.2066	39.5898	38.907	43.429	36.1656	50.8896	28.6198	63.9866	29.5851	35.4664	23.4651	25.0595	23.2658	25.842
ENSGALG00000002954	192.569	212.427	221.063	210.895	114.969	113.407	187.111	154.345	237.861	225.192	223.754	160.913	99.036	156.11	239.331	271.714	167.102	128.874	169.573	149.515	68.4399	82.1952	164.315	121.707
ENSGALG00000002955	182.577	115.725	210.226	137.458	236.635	105.846	133.846	144.493	150.305	179.21	100.976	144.311	193.651	316.914	169.127	174.479	99.7075	145.096	124.835	109.876	53.7742	66.1571	241.383	163.388
ENSGALG00000002957	7.26676	0	14.0873	7.53195	4.46482	4.53626	12.292	9.85182	13.863	56.5927	6.88473	11.4938	13.2637	18.1932	45.7388	15.4486	20.3108	27.9378	33.1931	64.6739	12.7103	9.02142	40.7152	20.0067
ENSGALG00000002958	5.45007	3.17055	6.50184	5.64896	3.34861	1.51209	2.73155	12.3148	29.915	44.8026	14.9169	2.55418	12.3795	4.69502	4.25478	6.3612	12.0018	12.6171	30.3067	16.69	1.95542	4.00952	36.3528	31.6773
ENSGALG00000002959	138.977	248.888	216.728	199.597	149.571	193.547	278.619	222.487	185.327	222.834	176.708	127.709	97.2675	112.681	174.446	177.205	195.722	209.083	179.676	175.941	197.498	166.395	169.404	181.728
ENSGALG00000002960	1.81669	1.58527	1.08364	3.76598	18.9755	10.5846	13.6578	0	13.863	3.53704	59.6677	8.93963	78.6982	65.7303	10.6369	8.17868	1.84644	2.70366	7.93747	34.0755	8.79941	14.0333	8.72468	7.50251
ENSGALG00000002961	2.72503	0	3.25092	1.88299	1.1162	1.51209	2.73155	1.64197	5.10744	18.8642	2.29491	1.27709	4.42125	9.97693	0	4.54371	0.923218	1.80244	2.16477	4.86793	0.977712	1.00238	2.90823	3.33445
ENSGALG00000002963	40.8755	55.4846	32.5092	41.4257	46.8806	45.3626	49.168	49.2591	13.1334	2.35803	4.58982	3.83127	42.444	20.5407	20.2102	10.9049	78.4735	139.689	75.7668	72.3235	48.8856	33.0785	49.4398	58.3529
ENSGALG00000002964	198.019	158.527	203.724	242.905	325.932	282.76	244.474	282.419	307.176	205.149	300.633	393.344	457.157	356.822	292.516	218.098	185.567	277.576	256.164	219.057	336.333	398.947	295.185	304.269
ENSGALG00000002967	127.168	123.651	141.957	156.288	127.247	104.334	113.36	118.222	277.99	269.994	309.813	338.429	159.165	308.111	306.344	278.075	234.497	239.724	251.113	356.75	158.389	217.516	279.19	303.435
ENSGALG00000002968	228.903	109.384	188.553	190.182	166.315	143.648	256.766	358.77	214.512	484.575	229.491	283.514	266.159	422.552	269.115	293.524	124.634	89.2207	112.568	153.688	90.9273	163.388	125.781	80.8604
ENSGALG00000002969	1092.74	787.881	875.581	824.749	1011.28	810.479	1124.03	992.571	1054.32	1018.67	874.361	1192.8	705.631	1085.72	981.789	1039.6	740.421	700.248	819.725	766.351	587.605	789.876	815.03	711.905
ENSGALG00000002971	1040.96	757.76	1136.74	869.94	990.074	796.87	1595.23	1342.31	1097.37	1120.06	1592.67	1454.61	999.202	1185.49	1289.2	1270.42	830.896	651.582	756.225	701.677	712.752	1027.44	900.823	901.135
ENSGALG00000002973	236.17	217.182	216.728	237.256	175.244	204.132	174.819	128.074	368.465	249.951	497.995	361.416	350.163	526.43	309.535	323.512	279.735	282.983	272.039	294.162	283.537	225.536	258.105	269.257
ENSGALG00000002974	12.7168	20.6085	15.171	35.7768	50.2292	21.1692	31.4129	24.6296	5.83707	3.53704	2.29491	6.38545	4.42125	18.1932	12.7643	1.81748	63.702	40.5549	138.545	67.4556	1.95542	4.00952	26.174	44.1815
ENSGALG00000002980	102.643	128.407	122.451	114.862	50.2292	52.9231	233.548	121.506	139.36	61.3088	161.791	54.9149	49.518	49.2978	162.745	158.121	36.0055	24.3329	25.9772	35.4664	31.2868	40.0952	36.3528	23.3411
ENSGALG00000002981	192.569	302.787	242.735	242.905	129.48	146.673	351.005	276.672	297.691	168.599	327.025	326.935	152.975	259.987	352.083	324.421	168.949	136.985	150.812	203.758	164.256	185.44	170.131	171.724
ENSGALG00000002982	307.02	101.457	226.481	303.161	293.562	235.886	87.4097	179.796	128.416	224.013	83.7642	256.695	181.271	167.26	108.497	89.9655	262.194	385.722	191.943	278.167	344.155	364.866	255.924	197.566
ENSGALG00000002984	208.919	77.6784	146.291	209.012	156.269	179.938	51.8995	112.475	338.55	832.384	344.237	381.85	229.021	465.981	365.911	306.246	197.569	137.887	168.13	182.2	268.871	212.505	162.861	146.716
ENSGALG00000002985	214.369	285.349	316.423	274.916	223.241	214.716	277.253	302.123	228.375	336.019	211.132	185.178	234.326	298.134	288.261	248.087	184.644	208.182	171.017	164.119	281.581	260.619	229.75	242.581
ENSGALG00000002986	153.51	64.9962	185.302	231.607	85.9478	92.2374	34.1444	45.1542	232.753	1110.63	312.108	521.053	437.704	567.511	269.115	251.722	299.123	290.193	269.153	472.189	270.826	188.447	397.7	203.401
ENSGALG00000002987	115.36	134.748	111.615	193.948	385.091	290.321	86.044	131.358	43.0484	60.1298	50.488	25.5418	48.6337	46.3634	36.1656	38.1672	79.3968	145.998	116.176	61.8923	63.5513	47.1119	63.981	52.5176
ENSGALG00000002988	19.0752	34.876	10.8364	24.4788	20.0917	24.1934	2.73155	4.10493	13.1334	10.6111	10.3271	1.27709	23.8747	46.3634	5.31847	9.99617	5.53931	5.40732	4.32953	15.2992	1.95542	2.00476	1.45411	8.33612
ENSGALG00000002989	198.019	329.737	213.477	227.842	308.073	319.051	277.253	210.172	330.524	431.519	382.103	408.669	253.78	307.524	377.611	389.85	494.845	572.274	439.447	363.009	481.034	386.919	452.229	375.126
ENSGALG00000002990	862.927	496.19	732.541	888.77	655.212	777.213	371.491	439.227	543.577	1150.72	709.127	837.771	1069.06	515.866	557.376	508.896	876.134	1090.48	837.043	953.419	1756.95	1199.85	823.755	1045.35
ENSGALG00000002991	78.1176	180.721	58.5166	126.16	666.374	500.501	135.212	90.3084	188.975	153.272	205.394	218.382	305.066	308.111	145.726	172.661	257.578	254.144	210.704	138.388	315.801	258.614	172.312	159.22
ENSGALG00000002992	2.72503	3.17055	2.16728	3.76598	0	3.02418	4.09733	0.820985	13.1334	0	10.3271	1.27709	8.8425	24.062	18.0828	13.6311	2.76965	2.70366	12.267	7.64961	0.977712	0	29.0823	6.6689
ENSGALG00000002993	0	3.17055	0	1.88299	7.81343	7.56044	4.09733	1.64197	4.3778	2.35803	19.5067	10.2167	21.222	11.1507	36.1656	8.17868	1.84644	0.90122	0	0.695419	0	2.00476	2.90823	2.50084
ENSGALG00000003000	324.279	202.915	182.052	227.842	277.935	216.229	267.692	366.159	334.902	410.297	230.638	473.8	489.874	498.26	332.936	325.33	178.181	230.712	189.778	216.971	267.893	293.697	293.731	201.734
ENSGALG00000003003	12.7168	3.17055	14.0873	20.7129	6.69723	7.56044	16.3893	3.28394	6.5667	17.6852	3.44237	0	7.074	18.1932	12.7643	7.26994	0.923218	0	2.16477	0.695419	18.5765	0	5.81645	0.833612
ENSGALG00000003005	0	1.58527	0	0	3.34861	12.0967	4.09733	0.820985	0	0	2.29491	0	0.88425	2.34751	2.12739	1.81748	3.69287	39.6537	0.721589	0.695419	34.2199	23.0547	7.99762	12.5042
ENSGALG00000003007	0	0	0	0	1.1162	0	0	0	0	0	0	0	7.074	1.76063	0	0	0	0.90122	0	0	0	0	0	0
ENSGALG00000003010	359.704	378.88	397.696	342.704	362.767	346.268	490.314	632.159	352.413	268.815	309.813	393.344	392.607	156.696	320.172	386.215	245.576	298.304	285.749	297.639	466.369	475.128	330.084	292.598
ENSGALG00000003011	36.3338	109.384	44.4292	64.0216	309.189	201.108	50.5338	48.4381	6.5667	3.53704	16.0644	11.4938	45.981	76.881	24.465	32.7147	5.53931	12.6171	19.4829	10.4313	5.86627	5.0119	23.2658	9.16974
ENSGALG00000003013	0	0	0	0	0	0	0	1.64197	0	1.17901	0	0	0	0	2.12739	0.908742	0	0	0	0	0	1.00238	0	0
ENSGALG00000003014	1.81669	3.17055	0	0	2.23241	0	9.56044	0.820985	3.64817	0	0	1.27709	23.8747	7.04254	1.06369	5.45245	0.923218	0	0.721589	2.08626	0	2.00476	0	0
ENSGALG00000003015	218.003	358.272	105.113	150.639	166.315	279.736	142.041	209.351	91.9339	108.469	78.0269	88.1192	160.933	67.491	88.2866	114.502	21.234	26.1354	25.2556	22.2534	16.6211	13.0309	15.2682	8.33612
ENSGALG00000003016	5.45007	0	1.08364	0	7.81343	16.633	6.82889	3.28394	5.83707	12.9692	1.14746	5.10836	17.685	15.2588	8.50955	5.45245	0.923218	0.90122	1.44318	3.47709	1.95542	8.01904	5.0894	5.00167
ENSGALG00000003018	134.435	85.6047	63.9348	128.043	75.9019	96.7736	46.4364	82.9195	26.9965	35.3704	48.1931	77.9025	128.216	123.244	64.8853	65.4294	150.485	161.318	120.505	105.704	219.985	117.278	119.964	75.0251
ENSGALG00000003019	237.986	136.333	250.321	190.182	130.596	164.818	263.595	246.296	171.464	155.63	136.547	177.515	160.049	164.326	159.554	167.209	233.574	218.095	299.459	283.035	179.899	154.367	229.75	262.588
ENSGALG00000003021	8.1751	22.1938	15.171	7.53195	15.6269	6.04835	19.1209	11.4938	9.48524	9.43212	3.44237	3.83127	14.148	16.4326	11.7006	9.08742	5.53931	8.11098	9.38065	4.86793	18.5765	2.00476	7.27057	7.50251
ENSGALG00000003022	24.5253	17.438	8.66912	15.0639	22.3241	15.1209	28.6813	14.7777	49.6151	62.4878	37.866	33.2043	42.444	93.9005	34.0382	88.148	34.1591	32.4439	38.2442	31.9893	24.4428	25.0595	44.3504	32.5109
ENSGALG00000003024	419.655	242.547	305.586	282.448	247.797	316.026	301.837	453.184	314.472	249.951	260.472	266.912	328.057	292.852	223.376	258.992	315.741	318.131	211.425	241.31	296.247	368.876	250.835	267.59
ENSGALG00000003025	7.26676	4.75582	10.8364	13.1809	18.9755	9.07253	13.6578	26.2715	12.4038	0	11.4746	1.27709	19.4535	23.4751	12.7643	10.9049	2.76965	0.90122	0.721589	2.78167	4.88856	2.00476	7.99762	2.50084
ENSGALG00000003026	120.81	126.822	119.2	101.681	147.339	123.991	163.893	98.5182	180.22	143.84	135.4	66.4087	100.804	274.659	119.134	172.661	252.962	182.948	358.63	267.041	86.0387	107.255	277.736	200.901
ENSGALG00000003028	20.8919	52.314	35.7601	28.2448	34.6023	30.2418	50.5338	55.006	18.9705	41.2655	20.6542	12.7709	33.6015	53.4059	15.9554	21.8098	135.713	81.1098	159.471	105.008	33.2422	63.1499	167.223	120.04
ENSGALG00000003029	118.993	52.314	68.2693	75.3195	73.6695	65.0198	47.8022	73.0677	111.634	222.834	91.7964	57.469	84.888	178.411	108.497	111.775	105.247	126.171	105.352	153.688	105.593	100.238	124.327	132.544
ENSGALG00000003030	176.219	96.7016	121.368	180.767	113.853	139.112	147.504	199.499	101.419	338.377	75.732	75.3483	99.036	153.762	60.6305	99.9617	94.1682	125.27	80.8179	116.135	85.061	143.34	120.691	127.543
ENSGALG00000003031	145.335	101.457	159.295	161.937	83.7154	72.5802	116.091	126.432	139.36	150.914	149.169	122.601	125.563	207.755	134.025	106.323	96.9379	91.0232	94.5281	114.744	71.373	87.2071	90.8821	100.867
ENSGALG00000003033	105.368	115.725	151.71	92.2664	23.4403	43.8505	174.819	146.956	56.9114	21.2223	36.7186	38.3127	9.72675	6.45566	22.3376	38.1672	14.7715	18.9256	28.142	23.6442	12.7103	11.0262	21.0846	10.0033
ENSGALG00000003034	0.908344	1.58527	0	1.88299	0	3.02418	0	0.820985	5.83707	34.1914	18.3593	5.10836	4.42125	15.2588	0	4.54371	0	2.70366	0.721589	2.08626	0	8.01904	0	0.833612
ENSGALG00000003035	11.8085	12.6822	19.5055	30.1278	21.2079	16.633	16.3893	13.9567	26.9965	0	6.88473	49.8065	13.2637	49.8846	30.8471	30.8972	15.6947	6.30854	18.0397	30.5984	4.88856	11.0262	19.6305	24.1748
ENSGALG00000003038	550.457	147.43	628.511	544.183	320.351	198.084	170.722	283.24	145.197	192.179	131.957	139.203	175.081	204.234	125.516	150.851	122.788	95.5293	152.255	150.21	115.37	111.264	154.863	154.218
ENSGALG00000003039	376.963	345.589	351.099	320.108	376.161	465.723	397.441	412.956	244.427	402.044	281.126	274.574	508.444	173.129	232.949	273.531	311.124	266.761	204.931	205.844	488.856	506.202	264.649	302.601
ENSGALG00000003042	175.31	141.089	102.946	77.2025	147.339	160.281	137.943	150.24	242.968	385.538	243.26	226.045	191.882	373.841	277.624	314.425	130.174	130.677	140.71	147.429	131.013	143.34	128.689	120.04
ENSGALG00000003043	186.211	163.283	162.546	137.458	198.684	173.89	213.061	272.567	293.313	291.217	164.086	356.308	404.986	470.676	262.732	230.821	105.247	147.8	157.306	152.992	130.036	180.428	160.679	144.215
ENSGALG00000003045	4253.78	1632.83	3236.83	3199.2	1121.79	1430.44	1603.42	2693.65	2107.18	2928.67	2076.89	2130.19	1324.61	858.603	1528.53	1743.88	364.671	552.448	355.743	549.381	707.864	944.242	332.265	421.808
ENSGALG00000003046	515.031	705.446	659.937	689.174	522.384	583.666	484.851	675.671	559.629	785.224	642.575	872.252	1062.87	469.502	461.643	536.158	480.997	698.445	527.481	525.737	817.368	826.964	492.217	580.194
ENSGALG00000003047	174.402	188.647	232.983	177.001	202.033	167.842	303.203	242.191	349.495	163.883	347.679	461.029	272.349	463.634	409.522	374.402	101.554	83.8134	145.761	143.256	176.966	154.367	181.037	169.223
ENSGALG00000003048	16.3502	0	13.0037	15.0639	1.1162	24.1934	9.56044	22.9876	25.5372	181.568	44.7507	47.2523	22.1062	41.6683	80.8407	89.9655	18.4644	18.9256	25.2556	25.0351	37.1531	21.05	44.3504	22.5075
ENSGALG00000003049	0.908344	0	1.08364	0	0	1.51209	0	0.820985	0.729634	2.35803	8.03219	3.83127	2.65275	0.586878	14.8917	2.72623	0	0	0	0	0	1.00238	0	0
ENSGALG00000003050	0	0	0	0	0	4.53626	0	0	3.64817	10.6111	8.03219	11.4938	2.65275	42.8421	0	0	7.38574	1.80244	7.21589	14.6038	0.977712	8.01904	5.0894	0.833612
ENSGALG00000003051	0.908344	0	2.16728	0	0	3.02418	4.09733	0.820985	0.729634	0	0	5.10836	1.7685	4.10815	1.06369	0.908742	0.923218	0	2.16477	0.695419	0	0	2.18117	0
ENSGALG00000003052	1112.72	1147.74	846.323	881.238	980.028	1081.14	1249.69	1482.7	519.499	541.168	356.859	541.486	1052.26	324.544	511.637	457.097	698.876	893.109	784.367	668.297	1149.79	1181.81	747.414	788.597
ENSGALG00000003053	1379.78	662.644	844.156	967.856	919.753	1186.99	777.127	1025.41	850.023	1443.11	617.331	878.638	1833.93	853.908	700.974	822.412	1542.7	1786.22	1166.81	1232.28	1663.09	1744.14	1207.64	1182.06
ENSGALG00000003058	0.908344	7.92636	1.08364	0	3.34861	4.53626	12.292	4.92591	5.83707	4.71606	1.14746	3.83127	19.4535	46.3634	26.5923	15.4486	0.923218	1.80244	5.05112	2.78167	1.95542	6.01428	5.81645	5.00167
ENSGALG00000003059	136.252	152.186	59.6002	71.5535	218.776	260.079	54.6311	91.9503	89.745	127.334	97.5337	35.7585	192.766	69.2516	49.9936	99.0529	84.0128	96.4305	132.772	81.364	168.167	117.278	111.967	90.0301
ENSGALG00000003063	49.9589	23.7791	47.6802	47.0747	32.3699	39.3143	50.5338	64.0368	37.2113	63.6668	36.7186	33.2043	49.518	93.3136	41.4841	39.9847	76.6271	37.8512	31.7499	39.6389	44.9748	44.1047	85.0656	80.0268
ENSGALG00000003064	211.644	141.089	140.873	128.043	159.617	133.064	200.769	228.234	152.493	248.772	152.612	136.649	236.095	226.535	194.656	140.855	135.713	182.046	103.909	113.353	234.651	215.512	153.409	145.049
ENSGALG00000003065	504.131	179.136	556.991	591.258	56.9264	113.407	244.474	448.258	446.536	494.007	463.572	581.076	113.184	223.601	196.783	277.166	84.9361	87.4183	123.392	148.124	35.1976	73.1738	112.694	113.371
ENSGALG00000003066	158.96	104.628	140.873	112.979	75.9019	114.919	66.9231	105.907	103.608	327.766	81.4693	131.54	58.3605	72.7729	87.2229	110.867	151.408	104.541	237.403	184.286	87.0164	121.288	151.228	172.558
ENSGALG00000003067	227.086	196.574	352.183	382.247	152.92	163.305	144.772	215.098	365.547	743.958	607.004	535.101	404.986	353.888	511.637	420.748	296.353	370.401	270.596	358.141	455.614	325.774	314.815	361.788
ENSGALG00000003068	329.729	201.33	277.412	239.139	291.329	293.345	299.105	390.789	358.25	541.168	321.287	417.608	406.755	636.176	243.586	323.512	257.578	306.415	303.789	335.192	174.033	252.6	304.637	325.942
ENSGALG00000003069	8.1751	14.2675	2.16728	0	6.69723	9.07253	5.46311	6.56788	5.83707	11.7901	2.29491	6.38545	9.72675	19.9539	11.7006	20.9011	0.923218	8.11098	6.4943	4.17251	9.77712	6.01428	8.72468	8.33612
ENSGALG00000003071	159.869	99.8722	137.622	133.692	148.455	131.552	152.967	197.857	216.701	337.198	245.555	357.585	172.429	315.154	204.229	205.376	158.794	166.726	131.329	171.073	133.947	162.386	159.952	230.077
ENSGALG00000003072	807.518	760.931	827.901	822.866	507.873	607.859	1021.6	1046.76	595.381	729.81	497.995	450.813	675.567	304.003	612.688	552.515	503.154	484.856	323.993	401.257	766.526	690.64	346.806	363.455
ENSGALG00000003073	40.8755	84.0195	44.4292	54.6066	26.7889	36.2901	102.433	91.1293	25.5372	22.4013	34.4237	5.10836	14.148	12.9113	18.0828	21.8098	29.543	29.7402	75.7668	70.2373	9.77712	5.0119	55.9834	65.0218
ENSGALG00000003074	58.134	72.9226	52.0147	50.8407	50.2292	92.2374	72.3862	53.364	43.778	40.0865	92.9439	217.105	17.685	52.819	55.3121	50.8896	273.273	380.315	251.834	221.143	116.348	165.393	255.197	244.248
ENSGALG00000003075	2.72503	0	3.25092	0	2.23241	27.2176	2.73155	0	2.1889	23.5803	3.44237	1.27709	17.685	3.52127	4.25478	1.81748	0	0	2.16477	0	0	2.00476	4.36234	1.66722
ENSGALG00000003076	0.908344	3.17055	3.25092	1.88299	58.0426	77.1165	5.46311	1.64197	5.83707	1.17901	0	1.27709	127.332	15.8457	5.31847	1.81748	63.702	19.8268	23.8124	14.6038	54.7519	96.2285	27.6281	27.5092
ENSGALG00000003078	1149.06	1181.03	1137.82	1122.26	1139.65	1365.42	1364.41	1265.96	1512.53	1108.27	1261.05	1637.23	1401.54	1306.98	1832.74	1587.57	1855.67	1831.28	1605.53	1589.03	2653.51	2782.61	1827.09	1750.59
ENSGALG00000003079	324.279	478.752	395.529	389.778	347.14	349.292	542.214	480.276	279.45	188.642	328.172	366.525	400.565	321.609	478.662	439.831	340.667	364.994	272.039	319.197	519.165	383.912	372.98	345.116
ENSGALG00000003081	242.528	334.493	289.332	289.98	322.583	302.418	562.7	395.715	267.046	259.383	377.513	234.985	401.449	262.335	278.688	251.722	208.647	222.601	208.539	162.728	298.202	236.562	207.938	205.902
ENSGALG00000003082	207.103	57.0698	119.2	101.681	170.779	111.895	83.3124	105.907	77.3412	126.155	115.893	163.467	103.457	138.503	115.943	99.9617	107.093	91.9244	79.3747	66.0648	113.415	105.25	76.3409	111.704
ENSGALG00000003084	353.346	393.148	327.259	387.895	264.541	359.877	346.907	372.727	344.387	371.39	500.29	348.646	374.038	264.095	439.306	375.311	374.827	333.451	305.954	278.863	674.622	400.952	281.371	281.761
ENSGALG00000003085	980.104	1685.15	1203.92	1190.05	651.864	881.547	1653.96	1963.8	812.082	723.915	1130.24	962.926	1180.47	279.941	897.758	910.56	468.995	528.115	277.812	356.054	953.27	1135.7	330.084	389.297
ENSGALG00000003086	459.622	397.903	420.452	389.778	525.732	429.433	457.535	574.69	477.181	591.865	447.507	507.005	672.914	632.655	349.955	490.721	314.817	377.611	290.079	345.623	360.776	452.073	362.801	360.121
ENSGALG00000003087	669.45	649.962	554.824	657.163	540.243	632.053	609.137	747.096	461.858	259.383	375.218	431.656	412.945	250.597	425.478	479.816	458.839	473.14	523.873	445.763	480.057	606.44	406.425	571.025
ENSGALG00000003091	207.103	429.609	275.245	288.097	216.544	246.47	447.975	351.382	242.968	201.612	191.625	203.057	215.757	114.441	215.93	219.007	199.415	182.046	163.079	200.281	277.67	248.59	159.952	192.564
ENSGALG00000003092	306.112	467.655	358.685	380.364	510.106	470.259	372.857	362.875	433.402	394.97	572.58	397.175	354.584	491.804	518.019	419.839	824.434	828.221	933.736	776.087	622.803	470.116	697.974	682.729
ENSGALG00000003096	273.412	93.5311	232.983	269.267	228.822	164.818	73.752	123.148	1307.5	1647.08	1559.39	1693.42	336.899	876.796	1063.69	1020.52	87.7057	118.961	111.125	178.027	156.434	202.481	155.59	132.544
ENSGALG00000003097	108.093	120.481	125.702	135.575	93.7612	90.7253	217.159	157.629	119.66	162.704	195.067	71.517	207.799	119.723	215.93	203.558	51.7002	49.5671	35.3578	47.9839	98.7489	100.238	54.5292	51.684
ENSGALG00000003099	3.63338	14.2675	0	5.64896	21.2079	18.1451	8.19466	3.28394	6.5667	8.2531	1.14746	0	19.4535	2.34751	7.44586	4.54371	18.4644	26.1354	21.6477	11.8221	34.2199	18.0428	32.7175	25.842
ENSGALG00000003101	248.886	267.911	283.914	261.735	269.005	299.393	267.692	315.258	334.172	307.723	288.011	182.624	334.246	387.926	374.42	343.505	262.194	337.957	259.05	287.208	335.355	332.79	270.465	288.43
ENSGALG00000003103	100.826	33.2907	49.8474	96.0324	494.479	204.132	12.292	30.3764	19.7001	278.247	13.7695	60.0232	150.322	102.117	13.828	25.4448	29.543	62.1842	41.1306	28.5122	113.415	47.1119	63.981	34.1781
ENSGALG00000003105	0	0	0	0	3.34861	0	1.36578	0	0	1.17901	0	0	2.65275	0.586878	0	0	0	0	0	0	0	0	0	0
[truncated: 15,120 more rows]
